# Supplementary material for: ﻿Five new species of Bryaxis Kugelann (Coleoptera, Staphylinidae, Pselaphinae) from Korea and a nomenclatural note on Bryaxismahunkai Löbl
Source: Zookeys. 2023 Oct 13;1182:165–81. doi: 10.3897/zookeys.1182.97346 (PMC10589756; doi:10.3897/zookeys.1182.97346)
Supplement: XML Treatment for Bryaxis grandinodus [file zookeys.1182.97346-treatment2.xml]

<!DOCTYPE tp:taxon-treatment
  PUBLIC "-//TaxonX//DTD Taxonomic Treatment Publishing DTD v0 20100105//EN" "tax-treatment-NSO.dtd">
<tp:taxon-treatment xmlns:tp="http://www.plazi.org/taxpub"><tp:treatment-meta><kwd-group><label>Taxon classification</label><kwd>
                <named-content content-type="kingdom">Animalia</named-content>
              </kwd><kwd>
                <named-content content-type="order">Coleoptera</named-content>
              </kwd><kwd>
                <named-content content-type="family">Staphylinidae</named-content>
              </kwd></kwd-group><mixed-citation publication-type="journal"><person-group><name><surname>Choi</surname><given-names>Yeon-Jae</given-names></name><name><surname>Park</surname><given-names>Sun-Jae</given-names></name><name><surname>Lee</surname><given-names>Seung-Gyu</given-names></name><name><surname>Park</surname><given-names>Jong-Seok</given-names></name></person-group><article-title>﻿Five new species of <italic><tp:taxon-name><tp:taxon-name-part taxon-name-part-type="genus" reg="Bryaxis">Bryaxis</tp:taxon-name-part></tp:taxon-name></italic> Kugelann (<tp:taxon-name><tp:taxon-name-part taxon-name-part-type="order">Coleoptera</tp:taxon-name-part></tp:taxon-name>, <tp:taxon-name><tp:taxon-name-part taxon-name-part-type="family">Staphylinidae</tp:taxon-name-part></tp:taxon-name>, <tp:taxon-name><tp:taxon-name-part taxon-name-part-type="subfamily">Pselaphinae</tp:taxon-name-part></tp:taxon-name>) from Korea and a nomenclatural note on <italic><tp:taxon-name><tp:taxon-name-part taxon-name-part-type="genus" reg="Bryaxis">Bryaxis</tp:taxon-name-part><tp:taxon-name-part taxon-name-part-type="species" reg="mahunkai">mahunkai</tp:taxon-name-part></tp:taxon-name></italic> Löbl</article-title><source>Zookeys</source><day>13</day><month>10</month><year>2023</year><volume>1182</volume><fpage>165</fpage><lpage>181</lpage><pub-id pub-id-type="doi">10.3897/zookeys.1182.97346</pub-id></mixed-citation></tp:treatment-meta><tp:nomenclature><label>﻿</label><tp:taxon-name>
              <object-id xmlns:xlink="http://www.w3.org/1999/xlink" content-type="arpha" xlink:type="simple">1A296044-ED59-5F88-B5E6-701BCF2B01F2</object-id>
              <tp:taxon-name-part taxon-name-part-type="genus" reg="Bryaxis">Bryaxis</tp:taxon-name-part>
              <tp:taxon-name-part taxon-name-part-type="species" reg="grandinodus">grandinodus</tp:taxon-name-part>
              <object-id xmlns:xlink="http://www.w3.org/1999/xlink" content-type="zoobank" xlink:type="simple">https://zoobank.org/296C6B58-60CE-41D9-BD87-AAC45B5AC0C5</object-id>
            </tp:taxon-name><tp:taxon-authority>Choi, Park, Lee &amp; Park</tp:taxon-authority><tp:taxon-status xmlns:xlink="http://www.w3.org/1999/xlink" xlink:type="simple">sp. nov.</tp:taxon-status><xref ref-type="fig" rid="F1">Figs 1</xref><xref ref-type="fig" rid="F2">, 2A, C</xref></tp:nomenclature><tp:treatment-sec sec-type="type material" id="SECID0EPPAC"><title>Type materials</title><p><bold>(<italic>N</italic> = 11, 6</bold>♂♂, <bold>5</bold>♀♀) <bold>. <italic>Holotype male</italic>.</bold> “Korea: Jeonnam Prov. Dangsan-ri, Gyegok-myeon, Haenam-gun, 18 May 2019, <named-content xmlns:xlink="http://www.w3.org/1999/xlink" content-type="dwc:verbatimCoordinates" xlink:type="simple"><named-content content-type="geo-json" specific-use="{&#34;type&#34;:&#34;Point&#34;,&#34;coordinates&#34;:[126.648972,34.681389]}" id="NCID0EFAAE" xlink:type="simple">34°40'53.0"N, 126°38'56.3"E</named-content></named-content>, 211 m, sifting leaf litter &amp; deadwood debris, J.-S. Park, M.-H. Song” (<abbrev xmlns:xlink="http://www.w3.org/1999/xlink" xlink:title="National Institute of Biological Resources" id="ABBRID0EKAAE" xlink:type="simple">NIBR</abbrev>). <bold><italic>Paratypes</italic>.</bold> 2♂♂, 2♀♀ (<named-content xmlns:xlink="http://www.w3.org/1999/xlink" content-type="dwc:institutional_code" xlink:title="Chungbuk National University Insect Collection" xlink:href="http://grbio.org/institution/chungbuk-national-university" xlink:type="simple">CBNUIC</named-content>, 1♂, 1♀ slide mounted, 1♂, 1♀ dried). “Korea: Jeonbuk Prov. Sinsi island. Sinsido-gil, Okdo-myeon, Gunsan-si, 4 Jul 2022, <named-content xmlns:xlink="http://www.w3.org/1999/xlink" content-type="dwc:verbatimCoordinates" xlink:type="simple"><named-content content-type="geo-json" specific-use="{&#34;type&#34;:&#34;Point&#34;,&#34;coordinates&#34;:[126.459750,35.820056]}" id="NCID0EZAAE" xlink:type="simple">35°49'12.2"N, 126°27'35.1"E</named-content></named-content>, 36 m, sifting leaf &amp; soil litter, M.-H. Song, U.-J. Byeon, J.-W. Kang, T.-Y. Jang”. 2♂♂ (<named-content xmlns:xlink="http://www.w3.org/1999/xlink" content-type="dwc:institutional_code" xlink:title="Chungbuk National University Insect Collection" xlink:href="http://grbio.org/institution/chungbuk-national-university" xlink:type="simple">CBNUIC</named-content>, dried) “Korea: Jeonbuk Prov. Seonyu island. Seonyubuk-gil, Okdo-myeon, Gunsan-si, 16 Jun 2021, <named-content xmlns:xlink="http://www.w3.org/1999/xlink" content-type="dwc:verbatimCoordinates" xlink:type="simple"><named-content content-type="geo-json" specific-use="{&#34;type&#34;:&#34;Point&#34;,&#34;coordinates&#34;:[126.415944,35.810139]}" id="NCID0EFBAE" xlink:type="simple">35°48'36.5"N, 126°24'57.4"E</named-content></named-content>, 25 m, sifting leaf, soil litter &amp; fungi, J.-W. Kang, J.-I. Shin”. 1♂, 3♀♀ (<named-content xmlns:xlink="http://www.w3.org/1999/xlink" content-type="dwc:institutional_code" xlink:title="Chungbuk National University Insect Collection" xlink:href="http://grbio.org/institution/chungbuk-national-university" xlink:type="simple">CBNUIC</named-content>, DNA grade). “Korea: Jeonbuk Prov. Seonyu island. 5-1, Seonyunam-gil, Okdo-myeon, Gunsan-si, 4 Jul 2022, <named-content xmlns:xlink="http://www.w3.org/1999/xlink" content-type="dwc:verbatimCoordinates" xlink:type="simple"><named-content content-type="geo-json" specific-use="{&#34;type&#34;:&#34;Point&#34;,&#34;coordinates&#34;:[126.411194,35.806861]}" id="NCID0ERBAE" xlink:type="simple">35°48'24.7"N, 126°24'40.3"E</named-content></named-content>, 9 m, sifting leaf &amp; soil litter, M.-H. Song, U.-J. Byeon, J.-W. Kang, T.-Y. Jang”.</p></tp:treatment-sec><tp:treatment-sec sec-type="diagnosis" id="SECID0EWBAE"><title>Diagnosis.</title><p>Antennal scapes robust, with bowl-like glandular nodule on inner margin (Figs <xref ref-type="fig" rid="F1">1E, F</xref>, <xref ref-type="fig" rid="F2">2A</xref>, arrows), 2.45 times as long as pedicels; endophallus of male genitalia with three bifid struts, joined at base (Fig. <xref ref-type="fig" rid="F1">1I</xref>).</p><fig id="F1" position="float" orientation="portrait"><object-id xmlns:xlink="http://www.w3.org/1999/xlink" content-type="doi" xlink:type="simple">10.3897/zookeys.1182.97346.figure1</object-id><object-id xmlns:xlink="http://www.w3.org/1999/xlink" content-type="arpha" xlink:type="simple">16AAEDEB-16CD-53F4-A556-32A9102FC1C8</object-id><label>Figure 1.</label><caption><p><italic><tp:taxon-name><tp:taxon-name-part taxon-name-part-type="genus" reg="Bryaxis">Bryaxis</tp:taxon-name-part><tp:taxon-name-part taxon-name-part-type="species" reg="grandinodus">grandinodus</tp:taxon-name-part></tp:taxon-name></italic> Choi, Park, Lee &amp; Park, sp. nov., male (<bold>A, B, E–I</bold>), female (<bold>C, D</bold>). <bold>A, C</bold> dorsal habitus <bold>B, D</bold> ventral habitus <bold>E</bold> head <bold>F</bold> antenna <bold>G</bold> fore leg <bold>H</bold> hind leg <bold>I</bold> aedeagus. Scale bars: 1 mm (<bold>A–D</bold>); 0.1 mm (<bold>E, I</bold>); 0.5 mm (<bold>F–H</bold>).</p></caption><graphic xmlns:xlink="http://www.w3.org/1999/xlink" xlink:href="zookeys-1182-165_article-97346__-g001.jpg" position="float" orientation="portrait" xlink:type="simple" id="oo_920944.jpg"><uri content-type="original_file" xlink:type="simple">https://binary.pensoft.net/fig/920944</uri></graphic></fig><fig id="F2" position="float" orientation="portrait"><object-id xmlns:xlink="http://www.w3.org/1999/xlink" content-type="doi" xlink:type="simple">10.3897/zookeys.1182.97346.figure2</object-id><object-id xmlns:xlink="http://www.w3.org/1999/xlink" content-type="arpha" xlink:type="simple">302E11D8-D924-5578-A011-866C8BFD1B10</object-id><label>Figure 2.</label><caption><p>Diagnostic characters of <italic><tp:taxon-name><tp:taxon-name-part taxon-name-part-type="genus" reg="Bryaxis">Bryaxis</tp:taxon-name-part><tp:taxon-name-part taxon-name-part-type="species" reg="grandinodus">grandinodus</tp:taxon-name-part></tp:taxon-name></italic> sp. nov. (<bold>A, C</bold>) and <italic><tp:taxon-name><tp:taxon-name-part taxon-name-part-type="genus" reg="Bryaxis">B.</tp:taxon-name-part><tp:taxon-name-part taxon-name-part-type="species" reg="koltzei">koltzei</tp:taxon-name-part></tp:taxon-name></italic> (Reitter) (<bold>B, D</bold>). <bold>A, B</bold> antennal scapes and pedicels <bold>C, D</bold> protibiae. Scale bars: 0.1 mm.</p></caption><graphic xmlns:xlink="http://www.w3.org/1999/xlink" xlink:href="zookeys-1182-165_article-97346__-g002.jpg" position="float" orientation="portrait" xlink:type="simple" id="oo_920945.jpg"><uri content-type="original_file" xlink:type="simple">https://binary.pensoft.net/fig/920945</uri></graphic></fig></tp:treatment-sec><tp:treatment-sec sec-type="description" id="SECID0EDFAE"><title>Description.</title><p>Body reddish brown, antennae, maxillary palpi, and tarsi slightly lighter, length 1.2–1.32 mm, maximum width 0.51–0.58 mm (Fig. <xref ref-type="fig" rid="F1">1A–D</xref>). Setae on body yellowish, long. Head 0.92 times as long as wide (Fig. <xref ref-type="fig" rid="F1">1E</xref>). Frons with U-shaped impression between antennal tubercles; frontal foveae absent; frontal rostrum distinct anteriorly. Vertex slightly convex; longitudinal carina weak; vertexal foveae large. Eyes as long as tempora, with 23–26 facets. Maxillary palpi moderately developed; palpomeres II–III with tubercles; palpomere IV 0.23 mm long and about 3.15 times as long as wide, subcylindrical pseudosegment at apex. Antennae about 0.54 mm long; pedicels subglobose with long setae, 0.89 times as long as wide; antennomere III 1.12 times as long as wide; IV–VIII subequal in length; IX–X transverse, IX 0.64 times as long as wide and X 0.63 times as long as wide; XI largest, pointed at apex, 1.67 times as long as wide (Fig. <xref ref-type="fig" rid="F1">1F</xref>). Pronotum 0.84 times as long as wide and widest at basal 2/3, lateral antebasal foveae connected by antebasal sulcus. Elytra slightly convex, 0.89 times as long as wide and widest at basal 1/4, each elytron with two basal foveae and subhumeral fovea. Legs slender; protibiae without spine (Figs <xref ref-type="fig" rid="F1">1G</xref>, <xref ref-type="fig" rid="F2">2C</xref>); metatibiae with spine at apex (Fig. <xref ref-type="fig" rid="F1">1H</xref>, arrow). Aedeagus large, 0.37 mm long and 1.69 times as long as wide; penis bulbous and dorsal diaphragm ovoid; parameres short and symmetrical, apices almost encountered, one robust seta and three fine setae on each apex; endophallus divided into three large struts, left dorsal strut branched at basal 1/3 and bifid at apex, right dorsal strut weakly branched basally and bifid dorso-ventrally at apex, ventral strut robust and bifid at apex (Fig. <xref ref-type="fig" rid="F1">1I</xref>).</p><p><bold><italic>Sexual dimorphism</italic>.</bold> Female eyes shorter than tempora, composed of 11 facets; antennal scapes subcylindrical, without modification; metatibial spines absent.</p></tp:treatment-sec><tp:treatment-sec sec-type="remarks" id="SECID0EMGAE"><title>Remarks.</title><p>Adults of this species are very similar to <italic><tp:taxon-name><tp:taxon-name-part taxon-name-part-type="genus" reg="Bryaxis">Bryaxis</tp:taxon-name-part><tp:taxon-name-part taxon-name-part-type="species" reg="koltzei">koltzei</tp:taxon-name-part></tp:taxon-name></italic> (Reitter, 1887) in the general body characters, but can be distinguished by the shape of the antennal scapes and its glandular nodule (Fig. <xref ref-type="fig" rid="F2">2A</xref>, arrow) and the spineless protibiae in the male (Fig. <xref ref-type="fig" rid="F2">2C</xref>).</p></tp:treatment-sec><tp:treatment-sec sec-type="comments" id="SECID0EFHAE"><title>Comments.</title><p>The localities of <italic><tp:taxon-name><tp:taxon-name-part taxon-name-part-type="genus" reg="Bryaxis">B.</tp:taxon-name-part><tp:taxon-name-part taxon-name-part-type="species" reg="grandinodus">grandinodus</tp:taxon-name-part></tp:taxon-name></italic> sp. nov. probably overlap with those of <italic><tp:taxon-name><tp:taxon-name-part taxon-name-part-type="genus" reg="Bryaxis">B.</tp:taxon-name-part><tp:taxon-name-part taxon-name-part-type="species" reg="koltzei">koltzei</tp:taxon-name-part></tp:taxon-name></italic> (Reitter) given that the latter are distributed across the entire country (Fig. <xref ref-type="fig" rid="F11">11</xref>).</p></tp:treatment-sec><tp:treatment-sec sec-type="etymology" id="SECID0EFIAE"><title>Etymology.</title><p>The specific epithet is a combination of the Latin words <italic>grandis</italic> (“large”, masculine) and <italic>nodus</italic> (“knob”, masculine) and refers to the shape of the glandular nodules on the male antennal scapes.</p></tp:treatment-sec><tp:treatment-sec sec-type="habitat" id="SECID0EPIAE"><title>Habitat.</title><p>The holotype was collected by sifting leaf litter in mixed forest. Paratypes were collected by sifting leaf litter and soil.</p></tp:treatment-sec><tp:treatment-sec sec-type="distribution" id="SECID0EUIAE"><title>Distribution.</title><p>Korea (Haenam-gun, Jeollanam-do; Gunsan-si, Jeollabuk-do).</p></tp:treatment-sec><tp:treatment-sec><!--Section generated to contain objects referenced in tp:taxon-treatment.--><fig id="F11" position="float" orientation="portrait"><object-id xmlns:xlink="http://www.w3.org/1999/xlink" content-type="doi" xlink:type="simple">10.3897/zookeys.1182.97346.figure11</object-id><object-id xmlns:xlink="http://www.w3.org/1999/xlink" content-type="arpha" xlink:type="simple">720E4740-4BCE-5ECF-86D2-D7E965C3FCF8</object-id><label>Figure 11.</label><caption><p>Collection localities. <italic><tp:taxon-name><tp:taxon-name-part taxon-name-part-type="genus" reg="Bryaxis">Bryaxis</tp:taxon-name-part><tp:taxon-name-part taxon-name-part-type="species" reg="grandinodus">grandinodus</tp:taxon-name-part></tp:taxon-name></italic> sp. nov. (blue pentagon); <italic><tp:taxon-name><tp:taxon-name-part taxon-name-part-type="genus" reg="Bryaxis">B.</tp:taxon-name-part><tp:taxon-name-part taxon-name-part-type="species" reg="uljinensis">uljinensis</tp:taxon-name-part></tp:taxon-name></italic> sp. nov. (purple cross); <italic><tp:taxon-name><tp:taxon-name-part taxon-name-part-type="genus" reg="Bryaxis">B.</tp:taxon-name-part><tp:taxon-name-part taxon-name-part-type="species" reg="fabaiformis">fabaiformis</tp:taxon-name-part></tp:taxon-name></italic> sp. nov. (sky-blue star); <italic><tp:taxon-name><tp:taxon-name-part taxon-name-part-type="genus" reg="Bryaxis">B.</tp:taxon-name-part><tp:taxon-name-part taxon-name-part-type="species" reg="girinensis">girinensis</tp:taxon-name-part></tp:taxon-name></italic> sp. nov. (green diamond); <italic><tp:taxon-name><tp:taxon-name-part taxon-name-part-type="genus" reg="Bryaxis">B.</tp:taxon-name-part><tp:taxon-name-part taxon-name-part-type="species" reg="nemorosus">nemorosus</tp:taxon-name-part></tp:taxon-name></italic> sp. nov. (navy hexagon); <italic><tp:taxon-name><tp:taxon-name-part taxon-name-part-type="genus" reg="Bryaxis">B.</tp:taxon-name-part><tp:taxon-name-part taxon-name-part-type="species" reg="mahunkai">mahunkai</tp:taxon-name-part></tp:taxon-name></italic> Löbl (yellow square); <italic><tp:taxon-name><tp:taxon-name-part taxon-name-part-type="genus" reg="Bryaxis">B.</tp:taxon-name-part><tp:taxon-name-part taxon-name-part-type="species" reg="koltzei">koltzei</tp:taxon-name-part></tp:taxon-name></italic> (Reitter) (red circle); <italic><tp:taxon-name><tp:taxon-name-part taxon-name-part-type="genus" reg="Bryaxis">B.</tp:taxon-name-part><tp:taxon-name-part taxon-name-part-type="species" reg="kimjongkuki">kimjongkuki</tp:taxon-name-part></tp:taxon-name></italic> Nomura &amp; Lee (orange triangle).</p></caption><graphic xmlns:xlink="http://www.w3.org/1999/xlink" xlink:href="zookeys-1182-165_article-97346__-g011.jpg" position="float" orientation="portrait" xlink:type="simple" id="oo_920954.jpg"><uri content-type="original_file" xlink:type="simple">https://binary.pensoft.net/fig/920954</uri></graphic></fig></tp:treatment-sec></tp:taxon-treatment>
