# Supplementary material for: ﻿Five new species of Bryaxis Kugelann (Coleoptera, Staphylinidae, Pselaphinae) from Korea and a nomenclatural note on Bryaxismahunkai Löbl
Source: Zookeys. 2023 Oct 13;1182:165–81. doi: 10.3897/zookeys.1182.97346 (PMC10589756; doi:10.3897/zookeys.1182.97346)
Supplement: XML Treatment for Bryaxis uljinensis [file zookeys.1182.97346-treatment3.xml]

<!DOCTYPE tp:taxon-treatment
  PUBLIC "-//TaxonX//DTD Taxonomic Treatment Publishing DTD v0 20100105//EN" "tax-treatment-NSO.dtd">
<tp:taxon-treatment xmlns:tp="http://www.plazi.org/taxpub"><tp:treatment-meta><kwd-group><label>Taxon classification</label><kwd>
                <named-content content-type="kingdom">Animalia</named-content>
              </kwd><kwd>
                <named-content content-type="order">Coleoptera</named-content>
              </kwd><kwd>
                <named-content content-type="family">Staphylinidae</named-content>
              </kwd></kwd-group><mixed-citation publication-type="journal"><person-group><name><surname>Choi</surname><given-names>Yeon-Jae</given-names></name><name><surname>Park</surname><given-names>Sun-Jae</given-names></name><name><surname>Lee</surname><given-names>Seung-Gyu</given-names></name><name><surname>Park</surname><given-names>Jong-Seok</given-names></name></person-group><article-title>﻿Five new species of <italic><tp:taxon-name><tp:taxon-name-part taxon-name-part-type="genus" reg="Bryaxis">Bryaxis</tp:taxon-name-part></tp:taxon-name></italic> Kugelann (<tp:taxon-name><tp:taxon-name-part taxon-name-part-type="order">Coleoptera</tp:taxon-name-part></tp:taxon-name>, <tp:taxon-name><tp:taxon-name-part taxon-name-part-type="family">Staphylinidae</tp:taxon-name-part></tp:taxon-name>, <tp:taxon-name><tp:taxon-name-part taxon-name-part-type="subfamily">Pselaphinae</tp:taxon-name-part></tp:taxon-name>) from Korea and a nomenclatural note on <italic><tp:taxon-name><tp:taxon-name-part taxon-name-part-type="genus" reg="Bryaxis">Bryaxis</tp:taxon-name-part><tp:taxon-name-part taxon-name-part-type="species" reg="mahunkai">mahunkai</tp:taxon-name-part></tp:taxon-name></italic> Löbl</article-title><source>Zookeys</source><day>13</day><month>10</month><year>2023</year><volume>1182</volume><fpage>165</fpage><lpage>181</lpage><pub-id pub-id-type="doi">10.3897/zookeys.1182.97346</pub-id></mixed-citation></tp:treatment-meta><tp:nomenclature><label>﻿</label><tp:taxon-name>
              <object-id xmlns:xlink="http://www.w3.org/1999/xlink" content-type="arpha" xlink:type="simple">CD7668F6-5DCD-54EB-8AAD-2B5830003613</object-id>
              <tp:taxon-name-part taxon-name-part-type="genus" reg="Bryaxis">Bryaxis</tp:taxon-name-part>
              <tp:taxon-name-part taxon-name-part-type="species" reg="uljinensis">uljinensis</tp:taxon-name-part>
              <object-id xmlns:xlink="http://www.w3.org/1999/xlink" content-type="zoobank" xlink:type="simple">https://zoobank.org/CF039CE1-2159-4BF5-8E6A-5B9508CBEAC5</object-id>
            </tp:taxon-name><tp:taxon-authority>Choi, Park, Lee &amp; Park</tp:taxon-authority><tp:taxon-status xmlns:xlink="http://www.w3.org/1999/xlink" xlink:type="simple">sp. nov.</tp:taxon-status><xref ref-type="fig" rid="F3">Figs 3</xref><xref ref-type="fig" rid="F4">, 4A, C, E</xref></tp:nomenclature><tp:treatment-sec sec-type="type material" id="SECID0ELKAE"><title>Type materials</title><p><bold>(<italic>N</italic> = 7, 4</bold>♂♂, <bold>3</bold>♀♀) <bold>. <italic>Holotype male</italic>.</bold> “Korea: Gyeongbuk Prov. Onjeong-myeon, Uljin-gun, 8 Jun 2019, <named-content xmlns:xlink="http://www.w3.org/1999/xlink" content-type="dwc:verbatimCoordinates" xlink:type="simple"><named-content content-type="geo-json" specific-use="{&#34;type&#34;:&#34;Point&#34;,&#34;coordinates&#34;:[129.337778,36.723056]}" id="NCID0EALAE" xlink:type="simple">36°43'23.0"N, 129°20'16.0"E</named-content></named-content>, 180 m, sifting leaf litter near stream, J.-S. Park” (<abbrev xmlns:xlink="http://www.w3.org/1999/xlink" xlink:title="National Institute of Biological Resources" id="ABBRID0EFLAE" xlink:type="simple">NIBR</abbrev>). <bold><italic>Paratypes</italic>.</bold> 2♂♂ (<named-content xmlns:xlink="http://www.w3.org/1999/xlink" content-type="dwc:institutional_code" xlink:title="Chungbuk National University Insect Collection" xlink:href="http://grbio.org/institution/chungbuk-national-university" xlink:type="simple">CBNUIC</named-content>, 1♂ slide mounted, 1♂ dried). “Korea: Gangwon Prov. Gujeol-ri, Yeoryang-myeon, Jeongseon-gun, 24 Apr 2020, <named-content xmlns:xlink="http://www.w3.org/1999/xlink" content-type="dwc:verbatimCoordinates" xlink:type="simple"><named-content content-type="geo-json" specific-use="{&#34;type&#34;:&#34;Point&#34;,&#34;coordinates&#34;:[128.778556,37.519083]}" id="NCID0EULAE" xlink:type="simple">37°31'08.7"N, 128°46'42.8"E</named-content></named-content>, 591 m, sifting leaf &amp; soil litter, U.-J. Byeon, T.-Y. Jang”. 1♂, 3♀♀ (<named-content xmlns:xlink="http://www.w3.org/1999/xlink" content-type="dwc:institutional_code" xlink:title="Chungbuk National University Insect Collection" xlink:href="http://grbio.org/institution/chungbuk-national-university" xlink:type="simple">CBNUIC</named-content>, dried). “Korea: Gangwon Prov. Gujeol-ri, Yeoryang-myeon, Jeongseon-gun, 24 Apr 2020, <named-content xmlns:xlink="http://www.w3.org/1999/xlink" content-type="dwc:verbatimCoordinates" xlink:type="simple"><named-content content-type="geo-json" specific-use="{&#34;type&#34;:&#34;Point&#34;,&#34;coordinates&#34;:[128.755222,37.516000]}" id="NCID0EAMAE" xlink:type="simple">37°30'57.6"N, 128°45'18.8"E</named-content></named-content>, 510 m, sifting ant colony, leaf &amp; soil litter, Y.-J. Choi, U.-J. Byeon”.</p></tp:treatment-sec><tp:treatment-sec sec-type="diagnosis" id="SECID0EFMAE"><title>Diagnosis.</title><p>Antennal pedicel strongly swollen, subglobose with subcylindrical glandular nodule on basal 1/3 of inner margin (Figs <xref ref-type="fig" rid="F3">3F</xref>, <xref ref-type="fig" rid="F4">4C</xref>, arrows); protibiae with spine on internal side of widest (Figs <xref ref-type="fig" rid="F3">3G</xref>, <xref ref-type="fig" rid="F4">4E</xref>, arrows); parameres of male genitalia robust and fan-shaped, bearing three setae on each (Fig. <xref ref-type="fig" rid="F3">3I</xref>).</p><fig id="F3" position="float" orientation="portrait"><object-id xmlns:xlink="http://www.w3.org/1999/xlink" content-type="doi" xlink:type="simple">10.3897/zookeys.1182.97346.figure3</object-id><object-id xmlns:xlink="http://www.w3.org/1999/xlink" content-type="arpha" xlink:type="simple">8245C46D-F5E1-5B59-9D3E-A395D8EB5EBA</object-id><label>Figure 3.</label><caption><p><italic><tp:taxon-name><tp:taxon-name-part taxon-name-part-type="genus" reg="Bryaxis">Bryaxis</tp:taxon-name-part><tp:taxon-name-part taxon-name-part-type="species" reg="uljinensis">uljinensis</tp:taxon-name-part></tp:taxon-name></italic> Choi, Park, Lee &amp; Park, sp. nov., male (<bold>A, B, E–I</bold>), female (<bold>C, D</bold>). <bold>A, C</bold> dorsal habitus <bold>B, D</bold> ventral habitus <bold>E</bold> head <bold>F</bold> antenna <bold>G</bold> fore leg <bold>H</bold> hind leg <bold>I</bold> aedeagus. Scale bars: 1 mm (<bold>A–D</bold>); 0.1 mm (<bold>E, I</bold>); 0.5 mm (<bold>F–H</bold>).</p></caption><graphic xmlns:xlink="http://www.w3.org/1999/xlink" xlink:href="zookeys-1182-165_article-97346__-g003.jpg" position="float" orientation="portrait" xlink:type="simple" id="oo_920946.jpg"><uri content-type="original_file" xlink:type="simple">https://binary.pensoft.net/fig/920946</uri></graphic></fig><fig id="F4" position="float" orientation="portrait"><object-id xmlns:xlink="http://www.w3.org/1999/xlink" content-type="doi" xlink:type="simple">10.3897/zookeys.1182.97346.figure4</object-id><object-id xmlns:xlink="http://www.w3.org/1999/xlink" content-type="arpha" xlink:type="simple">C2E2F516-7E2F-5D94-AAC6-C715B9B24209</object-id><label>Figure 4.</label><caption><p>Diagnostic characters of <italic><tp:taxon-name><tp:taxon-name-part taxon-name-part-type="genus" reg="Bryaxis">Bryaxis</tp:taxon-name-part><tp:taxon-name-part taxon-name-part-type="species" reg="uljinensis">uljinensis</tp:taxon-name-part></tp:taxon-name></italic> sp. nov. (<bold>A, C, E</bold>) and <italic><tp:taxon-name><tp:taxon-name-part taxon-name-part-type="genus" reg="Bryaxis">B.</tp:taxon-name-part><tp:taxon-name-part taxon-name-part-type="species" reg="mahunkai">mahunkai</tp:taxon-name-part></tp:taxon-name></italic> Löbl (<bold>B, D, F</bold>). <bold>A, B</bold> maxillary palpi <bold>C, D</bold> antennal scapes and pedicels <bold>E, F</bold> protibiae. Scale bars: 0.1 mm.</p></caption><graphic xmlns:xlink="http://www.w3.org/1999/xlink" xlink:href="zookeys-1182-165_article-97346__-g004.jpg" position="float" orientation="portrait" xlink:type="simple" id="oo_920947.jpg"><uri content-type="original_file" xlink:type="simple">https://binary.pensoft.net/fig/920947</uri></graphic></fig></tp:treatment-sec><tp:treatment-sec sec-type="description" id="SECID0E3PAE"><title>Description.</title><p>Body reddish brown, antennae, maxillary palpi, legs slightly lighter than body, length 1.25–1.31 mm, maximum width 0.53–0.60 mm (Fig. <xref ref-type="fig" rid="F3">3A–D</xref>). Setae on body yellowish, and short. Head 0.98 times as long as wide (Fig. <xref ref-type="fig" rid="F3">3E</xref>). Frons with small U-shaped impression between antennal tubercles; frontal foveae absent; frontal rostrum slightly distinct anteriorly. Vertex convex; longitudinal carina present; vertexal foveae small. Eyes large, longer than twice that of tempora, composed of 32–34 facets. Maxillary palpi moderately developed; palpomeres II–III smooth; palpomere IV 0.22 mm long and about 3.16 times as long as wide, subcylindrical pseudosegment at apex. Antennae about 0.53 mm long; scapes short without modification, 0.92 times as long as pedicels; pedicels long as wide; antennomere III–VIII subequal in length; IX 0.63 times as long as wide; X transverse, 0.61 times as long as wide; XI largest, pointed at apex, 1.61 times as long as wide (Fig. <xref ref-type="fig" rid="F3">3F</xref>). Pronotum 0.88 times as long as wide and widest at basal 3/5, lateral antebasal foveae connected by antebasal sulcus. Elytra convex, 0.85 times as long as wide and widest at basal 1/3, each elytron with two basal foveae and subhumeral fovea. Legs robust; internal spine on widest of protibiae (Fig. <xref ref-type="fig" rid="F3">3G</xref>, arrow); metatibiae with spine on apical (Fig. <xref ref-type="fig" rid="F3">3H</xref>, arrow). Aedeagus small, 0.27 mm long and 1.61 times as long as wide; penis small fusiform and dorsal diaphragm bulbous; parameres symmetrical; endophallus composed with two convergent, slender struts (Fig. <xref ref-type="fig" rid="F3">3I</xref>).</p><p><bold><italic>Sexual dimorphism</italic>.</bold> Female eyes slightly longer than tempora, composed of 15 facets; antennal pedicels simple; protibial spines and metatibial spines absent.</p></tp:treatment-sec><tp:treatment-sec sec-type="remarks" id="SECID0EBRAE"><title>Remarks.</title><p>Adults of this species are very similar to <italic><tp:taxon-name><tp:taxon-name-part taxon-name-part-type="genus" reg="Bryaxis">Bryaxis</tp:taxon-name-part><tp:taxon-name-part taxon-name-part-type="species" reg="mahunkai">mahunkai</tp:taxon-name-part></tp:taxon-name></italic> Löbl, 1975 in having strongly swollen antennal pedicels (Fig. <xref ref-type="fig" rid="F4">4C, D</xref>). However, they can be distinguished by smooth maxillary palpomere II–III (Fig. <xref ref-type="fig" rid="F4">4A</xref>), apically symmetrical antennal scapes, pedicels less swollen apically and bearing smaller glandular nodules (Fig. <xref ref-type="fig" rid="F4">4C</xref>, arrow), fore legs with a tibial spine (Fig. <xref ref-type="fig" rid="F4">4E</xref>, arrow), and parameres wider than the penis (aedeagus in <italic><tp:taxon-name><tp:taxon-name-part taxon-name-part-type="genus" reg="Bryaxis">B.</tp:taxon-name-part><tp:taxon-name-part taxon-name-part-type="species" reg="mahunkai">mahunkai</tp:taxon-name-part></tp:taxon-name></italic> as wide as penis; Fig. <xref ref-type="fig" rid="F10">10C, D</xref>).</p></tp:treatment-sec><tp:treatment-sec sec-type="comments" id="SECID0ERSAE"><title>Comments.</title><p>The localities of <italic><tp:taxon-name><tp:taxon-name-part taxon-name-part-type="genus" reg="Bryaxis">B.</tp:taxon-name-part><tp:taxon-name-part taxon-name-part-type="species" reg="uljinensis">uljinensis</tp:taxon-name-part></tp:taxon-name></italic> sp. nov. probably overlap with those of <italic><tp:taxon-name><tp:taxon-name-part taxon-name-part-type="genus" reg="Bryaxis">B.</tp:taxon-name-part><tp:taxon-name-part taxon-name-part-type="species" reg="mahunkai">mahunkai</tp:taxon-name-part></tp:taxon-name></italic> Löbl given that the latter are nationally distributed (Fig. <xref ref-type="fig" rid="F11">11</xref>).</p></tp:treatment-sec><tp:treatment-sec sec-type="etymology" id="SECID0ERTAE"><title>Etymology.</title><p>This species is named after the type locality, Uljin-gun.</p></tp:treatment-sec><tp:treatment-sec sec-type="habitat" id="SECID0EWTAE"><title>Habitat.</title><p>The holotype was collected by sifting leaf litter in mixed forest. Paratypes were collected by sifting leaf litter, soil, and an ant colony.</p></tp:treatment-sec><tp:treatment-sec sec-type="distribution" id="SECID0E2TAE"><title>Distribution.</title><p>Korea (Uljin-gun, Gyeongsangbuk-do; Jeongseon-gun, Gangwon-do).</p></tp:treatment-sec><tp:treatment-sec><!--Section generated to contain objects referenced in tp:taxon-treatment.--><fig id="F10" position="float" orientation="portrait"><object-id xmlns:xlink="http://www.w3.org/1999/xlink" content-type="doi" xlink:type="simple">10.3897/zookeys.1182.97346.figure10</object-id><object-id xmlns:xlink="http://www.w3.org/1999/xlink" content-type="arpha" xlink:type="simple">4170D26A-AC84-53DC-B852-82C798BBB732</object-id><label>Figure 10.</label><caption><p>Diagnostic characters of <italic><tp:taxon-name><tp:taxon-name-part taxon-name-part-type="genus" reg="Bryaxis">Bryaxis</tp:taxon-name-part><tp:taxon-name-part taxon-name-part-type="species" reg="mahunkai">mahunkai</tp:taxon-name-part></tp:taxon-name></italic> Löbl. <bold>A, B</bold> antennal scapes and pedicels <bold>C, D</bold> aedeagi. Scale bars: 0.1 mm.</p></caption><graphic xmlns:xlink="http://www.w3.org/1999/xlink" xlink:href="zookeys-1182-165_article-97346__-g010.jpg" position="float" orientation="portrait" xlink:type="simple" id="oo_920953.jpg"><uri content-type="original_file" xlink:type="simple">https://binary.pensoft.net/fig/920953</uri></graphic></fig><fig id="F11" position="float" orientation="portrait"><object-id xmlns:xlink="http://www.w3.org/1999/xlink" content-type="doi" xlink:type="simple">10.3897/zookeys.1182.97346.figure11</object-id><object-id xmlns:xlink="http://www.w3.org/1999/xlink" content-type="arpha" xlink:type="simple">720E4740-4BCE-5ECF-86D2-D7E965C3FCF8</object-id><label>Figure 11.</label><caption><p>Collection localities. <italic><tp:taxon-name><tp:taxon-name-part taxon-name-part-type="genus" reg="Bryaxis">Bryaxis</tp:taxon-name-part><tp:taxon-name-part taxon-name-part-type="species" reg="grandinodus">grandinodus</tp:taxon-name-part></tp:taxon-name></italic> sp. nov. (blue pentagon); <italic><tp:taxon-name><tp:taxon-name-part taxon-name-part-type="genus" reg="Bryaxis">B.</tp:taxon-name-part><tp:taxon-name-part taxon-name-part-type="species" reg="uljinensis">uljinensis</tp:taxon-name-part></tp:taxon-name></italic> sp. nov. (purple cross); <italic><tp:taxon-name><tp:taxon-name-part taxon-name-part-type="genus" reg="Bryaxis">B.</tp:taxon-name-part><tp:taxon-name-part taxon-name-part-type="species" reg="fabaiformis">fabaiformis</tp:taxon-name-part></tp:taxon-name></italic> sp. nov. (sky-blue star); <italic><tp:taxon-name><tp:taxon-name-part taxon-name-part-type="genus" reg="Bryaxis">B.</tp:taxon-name-part><tp:taxon-name-part taxon-name-part-type="species" reg="girinensis">girinensis</tp:taxon-name-part></tp:taxon-name></italic> sp. nov. (green diamond); <italic><tp:taxon-name><tp:taxon-name-part taxon-name-part-type="genus" reg="Bryaxis">B.</tp:taxon-name-part><tp:taxon-name-part taxon-name-part-type="species" reg="nemorosus">nemorosus</tp:taxon-name-part></tp:taxon-name></italic> sp. nov. (navy hexagon); <italic><tp:taxon-name><tp:taxon-name-part taxon-name-part-type="genus" reg="Bryaxis">B.</tp:taxon-name-part><tp:taxon-name-part taxon-name-part-type="species" reg="mahunkai">mahunkai</tp:taxon-name-part></tp:taxon-name></italic> Löbl (yellow square); <italic><tp:taxon-name><tp:taxon-name-part taxon-name-part-type="genus" reg="Bryaxis">B.</tp:taxon-name-part><tp:taxon-name-part taxon-name-part-type="species" reg="koltzei">koltzei</tp:taxon-name-part></tp:taxon-name></italic> (Reitter) (red circle); <italic><tp:taxon-name><tp:taxon-name-part taxon-name-part-type="genus" reg="Bryaxis">B.</tp:taxon-name-part><tp:taxon-name-part taxon-name-part-type="species" reg="kimjongkuki">kimjongkuki</tp:taxon-name-part></tp:taxon-name></italic> Nomura &amp; Lee (orange triangle).</p></caption><graphic xmlns:xlink="http://www.w3.org/1999/xlink" xlink:href="zookeys-1182-165_article-97346__-g011.jpg" position="float" orientation="portrait" xlink:type="simple" id="oo_920954.jpg"><uri content-type="original_file" xlink:type="simple">https://binary.pensoft.net/fig/920954</uri></graphic></fig></tp:treatment-sec></tp:taxon-treatment>
