# Supplementary material for: ﻿Five new species of Bryaxis Kugelann (Coleoptera, Staphylinidae, Pselaphinae) from Korea and a nomenclatural note on Bryaxismahunkai Löbl
Source: Zookeys. 2023 Oct 13;1182:165–81. doi: 10.3897/zookeys.1182.97346 (PMC10589756; doi:10.3897/zookeys.1182.97346)
Supplement: XML Treatment for Bryaxis fabaiformis [file zookeys.1182.97346-treatment4.xml]

<!DOCTYPE tp:taxon-treatment
  PUBLIC "-//TaxonX//DTD Taxonomic Treatment Publishing DTD v0 20100105//EN" "tax-treatment-NSO.dtd">
<tp:taxon-treatment xmlns:tp="http://www.plazi.org/taxpub"><tp:treatment-meta><kwd-group><label>Taxon classification</label><kwd>
                <named-content content-type="kingdom">Animalia</named-content>
              </kwd><kwd>
                <named-content content-type="order">Coleoptera</named-content>
              </kwd><kwd>
                <named-content content-type="family">Staphylinidae</named-content>
              </kwd></kwd-group><mixed-citation publication-type="journal"><person-group><name><surname>Choi</surname><given-names>Yeon-Jae</given-names></name><name><surname>Park</surname><given-names>Sun-Jae</given-names></name><name><surname>Lee</surname><given-names>Seung-Gyu</given-names></name><name><surname>Park</surname><given-names>Jong-Seok</given-names></name></person-group><article-title>﻿Five new species of <italic><tp:taxon-name><tp:taxon-name-part taxon-name-part-type="genus" reg="Bryaxis">Bryaxis</tp:taxon-name-part></tp:taxon-name></italic> Kugelann (<tp:taxon-name><tp:taxon-name-part taxon-name-part-type="order">Coleoptera</tp:taxon-name-part></tp:taxon-name>, <tp:taxon-name><tp:taxon-name-part taxon-name-part-type="family">Staphylinidae</tp:taxon-name-part></tp:taxon-name>, <tp:taxon-name><tp:taxon-name-part taxon-name-part-type="subfamily">Pselaphinae</tp:taxon-name-part></tp:taxon-name>) from Korea and a nomenclatural note on <italic><tp:taxon-name><tp:taxon-name-part taxon-name-part-type="genus" reg="Bryaxis">Bryaxis</tp:taxon-name-part><tp:taxon-name-part taxon-name-part-type="species" reg="mahunkai">mahunkai</tp:taxon-name-part></tp:taxon-name></italic> Löbl</article-title><source>Zookeys</source><day>13</day><month>10</month><year>2023</year><volume>1182</volume><fpage>165</fpage><lpage>181</lpage><pub-id pub-id-type="doi">10.3897/zookeys.1182.97346</pub-id></mixed-citation></tp:treatment-meta><tp:nomenclature><label>﻿</label><tp:taxon-name>
              <object-id xmlns:xlink="http://www.w3.org/1999/xlink" content-type="arpha" xlink:type="simple">B506A12E-CEE7-5E26-B352-AF3D4617C6BE</object-id>
              <tp:taxon-name-part taxon-name-part-type="genus" reg="Bryaxis">Bryaxis</tp:taxon-name-part>
              <tp:taxon-name-part taxon-name-part-type="species" reg="fabaiformis">fabaiformis</tp:taxon-name-part>
              <object-id xmlns:xlink="http://www.w3.org/1999/xlink" content-type="zoobank" xlink:type="simple">https://zoobank.org/1110CCA6-D13F-45B9-A9EF-49B993E8DF44</object-id>
            </tp:taxon-name><tp:taxon-authority>Choi, Park, Lee &amp; Park</tp:taxon-authority><tp:taxon-status xmlns:xlink="http://www.w3.org/1999/xlink" xlink:type="simple">sp. nov.</tp:taxon-status><xref ref-type="fig" rid="F5">Figs 5</xref><xref ref-type="fig" rid="F6">, 6A, C, E</xref></tp:nomenclature><tp:treatment-sec sec-type="type material" id="SECID0ESVAE"><title>Type materials</title><p><bold>(<italic>N</italic> = 4, 3</bold>♂♂, <bold>1</bold>♀) <bold>. <italic>Holotype male</italic>.</bold> “Korea: Gangwon Prov. Gujeol-ri, Yeoryang-myeon, Jeongseon-gun, 24 Apr 2020, <named-content xmlns:xlink="http://www.w3.org/1999/xlink" content-type="dwc:verbatimCoordinates" xlink:type="simple"><named-content content-type="geo-json" specific-use="{&#34;type&#34;:&#34;Point&#34;,&#34;coordinates&#34;:[128.778611,37.518972]}" id="NCID0EHWAE" xlink:type="simple">37°31'08.3"N, 128°46'43.0"E</named-content></named-content>, 552 m, sifting soil &amp; leaf litter, U.-J. Byeon, T.-Y. Jang” (<abbrev xmlns:xlink="http://www.w3.org/1999/xlink" xlink:title="National Institute of Biological Resources" id="ABBRID0EMWAE" xlink:type="simple">NIBR</abbrev>). <bold><italic>Paratypes</italic>.</bold> (<named-content xmlns:xlink="http://www.w3.org/1999/xlink" content-type="dwc:institutional_code" xlink:title="Chungbuk National University Insect Collection" xlink:href="http://grbio.org/institution/chungbuk-national-university" xlink:type="simple">CBNUIC</named-content>, 1♂ slide mounted, 1♂, 1♀ dried). “Korea: Gangwon Prov. Gujeol-ri, Yeoryang-myeon, Jeongseon-gun, 24 Apr 2020, <named-content xmlns:xlink="http://www.w3.org/1999/xlink" content-type="dwc:verbatimCoordinates" xlink:type="simple"><named-content content-type="geo-json" specific-use="{&#34;type&#34;:&#34;Point&#34;,&#34;coordinates&#34;:[128.778611,37.518972]}" id="NCID0E2WAE" xlink:type="simple">37°31'08.3"N, 128°46'43.0"E</named-content></named-content>, 552 m, sifting soil &amp; leaf litter, U.-J. Byeon, T.-Y. Jang”.</p></tp:treatment-sec><tp:treatment-sec sec-type="diagnosis" id="SECID0EAXAE"><title>Diagnosis.</title><p>Enlarged fabiform antennal pedicels with subcylindrical glandular nodule on inner margin in male (Figs <xref ref-type="fig" rid="F5">5E, F</xref>, <xref ref-type="fig" rid="F6">6A</xref>, arrows).</p><fig id="F5" position="float" orientation="portrait"><object-id xmlns:xlink="http://www.w3.org/1999/xlink" content-type="doi" xlink:type="simple">10.3897/zookeys.1182.97346.figure5</object-id><object-id xmlns:xlink="http://www.w3.org/1999/xlink" content-type="arpha" xlink:type="simple">CE4E13A7-D46B-51DE-AAF0-AE34CF7DD6B9</object-id><label>Figure 5.</label><caption><p><italic><tp:taxon-name><tp:taxon-name-part taxon-name-part-type="genus" reg="Bryaxis">Bryaxis</tp:taxon-name-part><tp:taxon-name-part taxon-name-part-type="species" reg="fabaiformis">fabaiformis</tp:taxon-name-part></tp:taxon-name></italic> Choi, Park, Lee &amp; Park, sp. nov. male (<bold>A, B, E–I</bold>), female (<bold>C, D</bold>). <bold>A, C</bold> dorsal habitus <bold>B, D</bold> ventral habitus <bold>E</bold> head <bold>F</bold> antenna <bold>G</bold> fore leg <bold>H</bold> hind leg <bold>I</bold> aedeagus. Scale bars: 1 mm (<bold>A–D</bold>); 0.1 mm (<bold>E, I</bold>); 0.5 mm (<bold>F–H</bold>).</p></caption><graphic xmlns:xlink="http://www.w3.org/1999/xlink" xlink:href="zookeys-1182-165_article-97346__-g005.jpg" position="float" orientation="portrait" xlink:type="simple" id="oo_920948.jpg"><uri content-type="original_file" xlink:type="simple">https://binary.pensoft.net/fig/920948</uri></graphic></fig><fig id="F6" position="float" orientation="portrait"><object-id xmlns:xlink="http://www.w3.org/1999/xlink" content-type="doi" xlink:type="simple">10.3897/zookeys.1182.97346.figure6</object-id><object-id xmlns:xlink="http://www.w3.org/1999/xlink" content-type="arpha" xlink:type="simple">E0F0ABCC-3F42-5FFE-816F-F53CE555E8F8</object-id><label>Figure 6.</label><caption><p>Diagnostic characters of <italic><tp:taxon-name><tp:taxon-name-part taxon-name-part-type="genus" reg="Bryaxis">Bryaxis</tp:taxon-name-part><tp:taxon-name-part taxon-name-part-type="species" reg="fabaiformis">fabaiformis</tp:taxon-name-part></tp:taxon-name></italic> sp. nov. (<bold>A, C, E</bold>) and <italic><tp:taxon-name><tp:taxon-name-part taxon-name-part-type="genus" reg="Bryaxis">B.</tp:taxon-name-part><tp:taxon-name-part taxon-name-part-type="species" reg="kimjongkuki">kimjongkuki</tp:taxon-name-part></tp:taxon-name></italic> Nomura &amp; Lee (<bold>B, D, F</bold>). <bold>A, B</bold> antennal scapes and pedicels <bold>C, D</bold> protibiae <bold>E, F</bold> heads. Scale bars: 0.1 mm.</p></caption><graphic xmlns:xlink="http://www.w3.org/1999/xlink" xlink:href="zookeys-1182-165_article-97346__-g006.jpg" position="float" orientation="portrait" xlink:type="simple" id="oo_920949.jpg"><uri content-type="original_file" xlink:type="simple">https://binary.pensoft.net/fig/920949</uri></graphic></fig></tp:treatment-sec><tp:treatment-sec sec-type="description" id="SECID0EL1AE"><title>Description.</title><p>Body reddish brown, antennae, maxillary palpi, legs slightly lighter than body, length 1.29–1.41 mm, maximum width 0.60–0.64 mm (Fig. <xref ref-type="fig" rid="F5">5A–D</xref>). Setae on body golden and long. Head 0.84–1.00 times as long as wide (Fig. <xref ref-type="fig" rid="F5">5F</xref>). Frons with U-shaped impression between antennal tubercles; frontal foveae absent; frontal rostrum distinct anteriorly. Vertex weakly convex; longitudinal carina distinct; vertexal foveae enlarged. Eyes large with 31–32 facets. Maxillary palpi moderately developed; palpomeres II–III with sparse tubercles; palpomere IV 0.25–0.29 mm long and about 2.92–3.44 times as long as wide, subcylindrical pseudosegment at apex. Antennae about 0.58–0.61 mm long; scapes short, without modification, 0.73–1.11 times as long as pedicels; pedicels 1.02–1.19 times as long as wide; antennomere III 1.18–1.23 times as long as wide; IV–VIII subequal in length; IX–X transverse, IX 0.66–0.69 times as long as wide and X 0.62–0.63 times as long as wide; XI largest, pointed at apex, 1.65–1.75 times as long as wide (Fig. <xref ref-type="fig" rid="F5">5F</xref>). Pronotum 0.84–0.89 times as long as wide and widest at basal 3/5, lateral antebasal foveae connected by antebasal sulcus. Elytra convex, 0.85–0.94 times as long as wide and widest at basal 1/3, each elytron with two basal foveae and subhumeral fovea. Legs slender; protibiae without spine (Fig. <xref ref-type="fig" rid="F5">5G</xref>); metatibiae with spine at apex (Fig. <xref ref-type="fig" rid="F5">5H</xref>, arrow). Aedeagus robust, 0.43 mm long and 1.79 times as long as wide; penis bulbous and dorsal diaphragm circular; parameres small and symmetrical, each with three setae; endophallus comprising two symmetrical struts, each broadened basally and apically, and shortly branched basally (Fig. <xref ref-type="fig" rid="F5">5I</xref>).</p><p><bold><italic>Sexual dimorphism</italic>.</bold> Female eyes slightly shorter than tempora, comprising 9 facets; antennal pedicels without modification; metatibial spines absent.</p></tp:treatment-sec><tp:treatment-sec sec-type="remarks" id="SECID0EQ2AE"><title>Remarks.</title><p>Adults of this species are similar to those of <italic><tp:taxon-name><tp:taxon-name-part taxon-name-part-type="genus" reg="Bryaxis">Bryaxis</tp:taxon-name-part><tp:taxon-name-part taxon-name-part-type="species" reg="kimjongkuki">kimjongkuki</tp:taxon-name-part></tp:taxon-name></italic> Nomura &amp; Lee, 1993 in having the maxillary palpomere II–III with tubercles and asymmetrical antennal scapes. However, they can be recognized by having a rounded tempora as long as the eyes (Fig. <xref ref-type="fig" rid="F6">6E</xref>), a glandular nodule situated at the mid-level of the antennal pedicels (Fig. <xref ref-type="fig" rid="F6">6A</xref>, arrow), and protibiae without a spine (Fig. <xref ref-type="fig" rid="F6">6C</xref>).</p></tp:treatment-sec><tp:treatment-sec sec-type="comments" id="SECID0EN3AE"><title>Comments.</title><p>The localities of <italic><tp:taxon-name><tp:taxon-name-part taxon-name-part-type="genus" reg="Bryaxis">B.</tp:taxon-name-part><tp:taxon-name-part taxon-name-part-type="species" reg="fabaiformis">fabaiformis</tp:taxon-name-part></tp:taxon-name></italic> sp. nov. probably overlap with those of <italic><tp:taxon-name><tp:taxon-name-part taxon-name-part-type="genus" reg="Bryaxis">B.</tp:taxon-name-part><tp:taxon-name-part taxon-name-part-type="species" reg="kimjongkuki">kimjongkuki</tp:taxon-name-part></tp:taxon-name></italic> Nomura &amp; Lee given that the latter species was abundantly collected near the type localities of the former (Fig. <xref ref-type="fig" rid="F11">11</xref>).</p></tp:treatment-sec><tp:treatment-sec sec-type="etymology" id="SECID0EN4AE"><title>Etymology.</title><p>The specific epithet is a combination of the Latin words <italic>faba</italic> (“bean”, feminine) and -<italic>formis</italic> (“having the form of”, masculine/feminine) and refers to the shape of antennal pedicels in the male.</p></tp:treatment-sec><tp:treatment-sec sec-type="habitat" id="SECID0EX4AE"><title>Habitat.</title><p>Specimens of this species were collected by sifting soil and leaf litter in mixed forest.</p></tp:treatment-sec><tp:treatment-sec sec-type="distribution" id="SECID0E34AE"><title>Distribution.</title><p>Korea (Jeongseon-gun, Gangwon-do).</p></tp:treatment-sec><tp:treatment-sec><!--Section generated to contain objects referenced in tp:taxon-treatment.--><fig id="F11" position="float" orientation="portrait"><object-id xmlns:xlink="http://www.w3.org/1999/xlink" content-type="doi" xlink:type="simple">10.3897/zookeys.1182.97346.figure11</object-id><object-id xmlns:xlink="http://www.w3.org/1999/xlink" content-type="arpha" xlink:type="simple">720E4740-4BCE-5ECF-86D2-D7E965C3FCF8</object-id><label>Figure 11.</label><caption><p>Collection localities. <italic><tp:taxon-name><tp:taxon-name-part taxon-name-part-type="genus" reg="Bryaxis">Bryaxis</tp:taxon-name-part><tp:taxon-name-part taxon-name-part-type="species" reg="grandinodus">grandinodus</tp:taxon-name-part></tp:taxon-name></italic> sp. nov. (blue pentagon); <italic><tp:taxon-name><tp:taxon-name-part taxon-name-part-type="genus" reg="Bryaxis">B.</tp:taxon-name-part><tp:taxon-name-part taxon-name-part-type="species" reg="uljinensis">uljinensis</tp:taxon-name-part></tp:taxon-name></italic> sp. nov. (purple cross); <italic><tp:taxon-name><tp:taxon-name-part taxon-name-part-type="genus" reg="Bryaxis">B.</tp:taxon-name-part><tp:taxon-name-part taxon-name-part-type="species" reg="fabaiformis">fabaiformis</tp:taxon-name-part></tp:taxon-name></italic> sp. nov. (sky-blue star); <italic><tp:taxon-name><tp:taxon-name-part taxon-name-part-type="genus" reg="Bryaxis">B.</tp:taxon-name-part><tp:taxon-name-part taxon-name-part-type="species" reg="girinensis">girinensis</tp:taxon-name-part></tp:taxon-name></italic> sp. nov. (green diamond); <italic><tp:taxon-name><tp:taxon-name-part taxon-name-part-type="genus" reg="Bryaxis">B.</tp:taxon-name-part><tp:taxon-name-part taxon-name-part-type="species" reg="nemorosus">nemorosus</tp:taxon-name-part></tp:taxon-name></italic> sp. nov. (navy hexagon); <italic><tp:taxon-name><tp:taxon-name-part taxon-name-part-type="genus" reg="Bryaxis">B.</tp:taxon-name-part><tp:taxon-name-part taxon-name-part-type="species" reg="mahunkai">mahunkai</tp:taxon-name-part></tp:taxon-name></italic> Löbl (yellow square); <italic><tp:taxon-name><tp:taxon-name-part taxon-name-part-type="genus" reg="Bryaxis">B.</tp:taxon-name-part><tp:taxon-name-part taxon-name-part-type="species" reg="koltzei">koltzei</tp:taxon-name-part></tp:taxon-name></italic> (Reitter) (red circle); <italic><tp:taxon-name><tp:taxon-name-part taxon-name-part-type="genus" reg="Bryaxis">B.</tp:taxon-name-part><tp:taxon-name-part taxon-name-part-type="species" reg="kimjongkuki">kimjongkuki</tp:taxon-name-part></tp:taxon-name></italic> Nomura &amp; Lee (orange triangle).</p></caption><graphic xmlns:xlink="http://www.w3.org/1999/xlink" xlink:href="zookeys-1182-165_article-97346__-g011.jpg" position="float" orientation="portrait" xlink:type="simple" id="oo_920954.jpg"><uri content-type="original_file" xlink:type="simple">https://binary.pensoft.net/fig/920954</uri></graphic></fig></tp:treatment-sec></tp:taxon-treatment>
