# Supplementary material for: ﻿Five new species of Bryaxis Kugelann (Coleoptera, Staphylinidae, Pselaphinae) from Korea and a nomenclatural note on Bryaxismahunkai Löbl
Source: Zookeys. 2023 Oct 13;1182:165–81. doi: 10.3897/zookeys.1182.97346 (PMC10589756; doi:10.3897/zookeys.1182.97346)
Supplement: XML Treatment for Bryaxis girinensis [file zookeys.1182.97346-treatment5.xml]

<!DOCTYPE tp:taxon-treatment
  PUBLIC "-//TaxonX//DTD Taxonomic Treatment Publishing DTD v0 20100105//EN" "tax-treatment-NSO.dtd">
<tp:taxon-treatment xmlns:tp="http://www.plazi.org/taxpub"><tp:treatment-meta><kwd-group><label>Taxon classification</label><kwd>
                <named-content content-type="kingdom">Animalia</named-content>
              </kwd><kwd>
                <named-content content-type="order">Coleoptera</named-content>
              </kwd><kwd>
                <named-content content-type="family">Staphylinidae</named-content>
              </kwd></kwd-group><mixed-citation publication-type="journal"><person-group><name><surname>Choi</surname><given-names>Yeon-Jae</given-names></name><name><surname>Park</surname><given-names>Sun-Jae</given-names></name><name><surname>Lee</surname><given-names>Seung-Gyu</given-names></name><name><surname>Park</surname><given-names>Jong-Seok</given-names></name></person-group><article-title>﻿Five new species of <italic><tp:taxon-name><tp:taxon-name-part taxon-name-part-type="genus" reg="Bryaxis">Bryaxis</tp:taxon-name-part></tp:taxon-name></italic> Kugelann (<tp:taxon-name><tp:taxon-name-part taxon-name-part-type="order">Coleoptera</tp:taxon-name-part></tp:taxon-name>, <tp:taxon-name><tp:taxon-name-part taxon-name-part-type="family">Staphylinidae</tp:taxon-name-part></tp:taxon-name>, <tp:taxon-name><tp:taxon-name-part taxon-name-part-type="subfamily">Pselaphinae</tp:taxon-name-part></tp:taxon-name>) from Korea and a nomenclatural note on <italic><tp:taxon-name><tp:taxon-name-part taxon-name-part-type="genus" reg="Bryaxis">Bryaxis</tp:taxon-name-part><tp:taxon-name-part taxon-name-part-type="species" reg="mahunkai">mahunkai</tp:taxon-name-part></tp:taxon-name></italic> Löbl</article-title><source>Zookeys</source><day>13</day><month>10</month><year>2023</year><volume>1182</volume><fpage>165</fpage><lpage>181</lpage><pub-id pub-id-type="doi">10.3897/zookeys.1182.97346</pub-id></mixed-citation></tp:treatment-meta><tp:nomenclature><label>﻿</label><tp:taxon-name>
              <object-id xmlns:xlink="http://www.w3.org/1999/xlink" content-type="arpha" xlink:type="simple">2189D25A-258A-5B93-ADC8-71FB7CDDE285</object-id>
              <tp:taxon-name-part taxon-name-part-type="genus" reg="Bryaxis">Bryaxis</tp:taxon-name-part>
              <tp:taxon-name-part taxon-name-part-type="species" reg="girinensis">girinensis</tp:taxon-name-part>
              <object-id xmlns:xlink="http://www.w3.org/1999/xlink" content-type="zoobank" xlink:type="simple">https://zoobank.org/DB5551C4-3A0F-4F13-8D83-87BFBAA8741A</object-id>
            </tp:taxon-name><tp:taxon-authority>Choi, Park, Lee &amp; Park</tp:taxon-authority><tp:taxon-status xmlns:xlink="http://www.w3.org/1999/xlink" xlink:type="simple">sp. nov.</tp:taxon-status><xref ref-type="fig" rid="F7">Figs 7</xref><xref ref-type="fig" rid="F9">, 9A, C, E</xref></tp:nomenclature><tp:treatment-sec sec-type="type material" id="SECID0ET6AE"><title>Type material</title><p><bold>(<italic>N</italic> = 1, 1</bold>♂) <bold>. <italic>Holotype male</italic>.</bold> “Korea: Gangwon Prov. Bangdong-ri, Girin-myeon, Inje-gun, 23 Jun 2009, sifting flood debris, T.-K. Kim, <abbrev xmlns:xlink="http://www.w3.org/1999/xlink" xlink:title="Chungnam National University Insect Collection" id="ABBRID0EEAAG" xlink:type="simple">CNUIC</abbrev>” (<abbrev xmlns:xlink="http://www.w3.org/1999/xlink" xlink:title="National Institute of Biological Resources" id="ABBRID0EIAAG" xlink:type="simple">NIBR</abbrev>).</p></tp:treatment-sec><tp:treatment-sec sec-type="diagnosis" id="SECID0EMAAG"><title>Diagnosis.</title><p>Antennal pedicels less enlarged subglobose, with dorsolateral glandular nodule on subapical (Fig. <xref ref-type="fig" rid="F7">7C, D</xref>, arrows); protibiae with spine on internal side at widest point (Figs <xref ref-type="fig" rid="F7">7E</xref>, <xref ref-type="fig" rid="F9">9C</xref>, arrows); parameres of male genitalia with depression on lateral margin and three setae on apical (Fig. <xref ref-type="fig" rid="F7">7G</xref>).</p><fig id="F7" position="float" orientation="portrait"><object-id xmlns:xlink="http://www.w3.org/1999/xlink" content-type="doi" xlink:type="simple">10.3897/zookeys.1182.97346.figure7</object-id><object-id xmlns:xlink="http://www.w3.org/1999/xlink" content-type="arpha" xlink:type="simple">4C6DE86D-3393-512D-8CA9-C19680338709</object-id><label>Figure 7.</label><caption><p><italic><tp:taxon-name><tp:taxon-name-part taxon-name-part-type="genus" reg="Bryaxis">Bryaxis</tp:taxon-name-part><tp:taxon-name-part taxon-name-part-type="species" reg="girinensis">girinensis</tp:taxon-name-part></tp:taxon-name></italic> Choi, Park, Lee &amp; Park, sp. nov. <bold>A</bold> dorsal habitus <bold>B</bold> ventral habitus <bold>C</bold> head <bold>D</bold> antenna <bold>E</bold> fore leg <bold>F</bold> hind leg <bold>G</bold> aedeagus. Scale bars: 1 mm (<bold>A, B</bold>); 0.1 mm (<bold>C, G</bold>); 0.5 mm (<bold>D–F</bold>).</p></caption><graphic xmlns:xlink="http://www.w3.org/1999/xlink" xlink:href="zookeys-1182-165_article-97346__-g007.jpg" position="float" orientation="portrait" xlink:type="simple" id="oo_920950.jpg"><uri content-type="original_file" xlink:type="simple">https://binary.pensoft.net/fig/920950</uri></graphic></fig></tp:treatment-sec><tp:treatment-sec sec-type="description" id="SECID0EOCAG"><title>Description.</title><p>Body reddish brown, antennae, maxillary palpi, and tarsi slightly lighter, length 1.62 mm, maximum width 0.70 mm (Fig. <xref ref-type="fig" rid="F7">7A, B</xref>). Setae on body yellowish, long and dense. Head long as wide (Fig. <xref ref-type="fig" rid="F7">7C</xref>). Frons with U-shaped impression between antennal tubercles; frontal foveae absent; frontal rostrum distinct anteriorly. Vertex slightly convex; longitudinal carina present; vertexal foveae small. Eyes large with 34 facets. Maxillary palpi moderately developed; palpomeres II–III with dense tubercles; palpomere IV 0.25 mm long and about 3.30 times as long as wide, subcylindrical pseudosegment at apex. Antennae about 0.54 mm long; scapes subcylindrical, without modification, 1.83 times as long as pedicels; pedicels long as wide; antennomere III 1.70 times as long as wide; IV–VIII subequal in length; IX 0.89 times as long as wide; X 0.78 times as long as wide; XI largest, pointed at apex, 1.86 times as long as wide (Fig. <xref ref-type="fig" rid="F7">7D</xref>). Pronotum 0.79 times as long as wide and widest at basal 3/5, lateral antebasal foveae connected by antebasal sulcus. Elytra slightly convex, 0.98 times as long as wide and widest at basal 1/3, each elytron with two basal foveae and subhumeral fovea. Legs robust; metatibiae with spine at apex (Fig. <xref ref-type="fig" rid="F7">7E</xref>, arrow). Aedeagus large, 0.36 mm long and 2.05 times as long as wide; penis fusiform and dorsal diaphragm transversely ovoid; parameres short and symmetrical, apices truncated; endophallus composed of two fine struts, asymmetrical (Fig. <xref ref-type="fig" rid="F7">7G</xref>).</p><p><bold><italic>Sexual dimorphism</italic>.</bold> Unknown.</p></tp:treatment-sec><tp:treatment-sec sec-type="remarks" id="SECID0EPDAG"><title>Remarks.</title><p>The adult of this species is similar to <italic><tp:taxon-name><tp:taxon-name-part taxon-name-part-type="genus" reg="Bryaxis">Bryaxis</tp:taxon-name-part><tp:taxon-name-part taxon-name-part-type="species" reg="nemorosus">nemorosus</tp:taxon-name-part></tp:taxon-name></italic> Choi, Park, Lee &amp; Park sp. nov. in the shape of antennomeres IV–XI (Figs <xref ref-type="fig" rid="F7">7D</xref>, <xref ref-type="fig" rid="F8">8F</xref>). However, it can be distinguished by the robust setae on the body (Fig. <xref ref-type="fig" rid="F7">7A</xref>), large eyes as long as the tempora (Fig. <xref ref-type="fig" rid="F9">9E</xref>), a strongly tuberculate maxillary palpomere II (Fig. <xref ref-type="fig" rid="F9">9A</xref>), protibiae with a spine at the widest point (Fig. <xref ref-type="fig" rid="F9">9C</xref>, arrow), and a simple endophallus of the male genitalia (Fig. <xref ref-type="fig" rid="F7">7G</xref>).</p></tp:treatment-sec><tp:treatment-sec sec-type="etymology" id="SECID0E3EAG"><title>Etymology.</title><p>This species is named after the type locality, Girin-myeon, Inje-gun.</p></tp:treatment-sec><tp:treatment-sec sec-type="habitat" id="SECID0EBFAG"><title>Habitat.</title><p>The holotype was collected by sifting flood debris in mixed forest.</p></tp:treatment-sec><tp:treatment-sec sec-type="distribution" id="SECID0EGFAG"><title>Distribution.</title><p>Korea (Inje-gun, Gangwon-do).</p></tp:treatment-sec><tp:treatment-sec><!--Section generated to contain objects referenced in tp:taxon-treatment.--><fig id="F9" position="float" orientation="portrait"><object-id xmlns:xlink="http://www.w3.org/1999/xlink" content-type="doi" xlink:type="simple">10.3897/zookeys.1182.97346.figure9</object-id><object-id xmlns:xlink="http://www.w3.org/1999/xlink" content-type="arpha" xlink:type="simple">4A0DDF63-459E-5B10-BAED-1A093FD654F1</object-id><label>Figure 9.</label><caption><p>Diagnostic characters of <italic><tp:taxon-name><tp:taxon-name-part taxon-name-part-type="genus" reg="Bryaxis">Bryaxis</tp:taxon-name-part><tp:taxon-name-part taxon-name-part-type="species" reg="girinensis">girinensis</tp:taxon-name-part></tp:taxon-name></italic> sp. nov. (<bold>A, C, E</bold>) and <italic><tp:taxon-name><tp:taxon-name-part taxon-name-part-type="genus" reg="Bryaxis">B.</tp:taxon-name-part><tp:taxon-name-part taxon-name-part-type="species" reg="nemorosus">nemorosus</tp:taxon-name-part></tp:taxon-name></italic> sp. nov. (<bold>B, D, F</bold>). <bold>A, B</bold> maxillary palpi <bold>C, D</bold> protibiae <bold>E, F</bold> heads. Scale bars: 0.1 mm.</p></caption><graphic xmlns:xlink="http://www.w3.org/1999/xlink" xlink:href="zookeys-1182-165_article-97346__-g009.jpg" position="float" orientation="portrait" xlink:type="simple" id="oo_920952.jpg"><uri content-type="original_file" xlink:type="simple">https://binary.pensoft.net/fig/920952</uri></graphic></fig><fig id="F8" position="float" orientation="portrait"><object-id xmlns:xlink="http://www.w3.org/1999/xlink" content-type="doi" xlink:type="simple">10.3897/zookeys.1182.97346.figure8</object-id><object-id xmlns:xlink="http://www.w3.org/1999/xlink" content-type="arpha" xlink:type="simple">76BD95CE-3DF1-5586-8F9F-37793D633E54</object-id><label>Figure 8.</label><caption><p><italic><tp:taxon-name><tp:taxon-name-part taxon-name-part-type="genus" reg="Bryaxis">Bryaxis</tp:taxon-name-part><tp:taxon-name-part taxon-name-part-type="species" reg="nemorosus">nemorosus</tp:taxon-name-part></tp:taxon-name></italic> Choi, Park, Lee &amp; Park, sp. nov. male (<bold>A, B, E–I</bold>), female (<bold>C, D</bold>). <bold>A, C</bold> dorsal habitus <bold>B, D</bold> ventral habitus <bold>E</bold> head <bold>F</bold> antenna <bold>G</bold> fore leg <bold>H</bold> hind leg <bold>I</bold> aedeagus. Scale bars: 1 mm (<bold>A–D</bold>); 0.1 mm (<bold>E, I</bold>); 0.5 mm (<bold>F–H</bold>).</p></caption><graphic xmlns:xlink="http://www.w3.org/1999/xlink" xlink:href="zookeys-1182-165_article-97346__-g008.jpg" position="float" orientation="portrait" xlink:type="simple" id="oo_920951.jpg"><uri content-type="original_file" xlink:type="simple">https://binary.pensoft.net/fig/920951</uri></graphic></fig></tp:treatment-sec></tp:taxon-treatment>
