# Supplementary material for: ﻿Five new species of Bryaxis Kugelann (Coleoptera, Staphylinidae, Pselaphinae) from Korea and a nomenclatural note on Bryaxismahunkai Löbl
Source: Zookeys. 2023 Oct 13;1182:165–81. doi: 10.3897/zookeys.1182.97346 (PMC10589756; doi:10.3897/zookeys.1182.97346)
Supplement: XML Treatment for Bryaxis nemorosus [file zookeys.1182.97346-treatment6.xml]

<!DOCTYPE tp:taxon-treatment
  PUBLIC "-//TaxonX//DTD Taxonomic Treatment Publishing DTD v0 20100105//EN" "tax-treatment-NSO.dtd">
<tp:taxon-treatment xmlns:tp="http://www.plazi.org/taxpub"><tp:treatment-meta><kwd-group><label>Taxon classification</label><kwd>
                <named-content content-type="kingdom">Animalia</named-content>
              </kwd><kwd>
                <named-content content-type="order">Coleoptera</named-content>
              </kwd><kwd>
                <named-content content-type="family">Staphylinidae</named-content>
              </kwd></kwd-group><mixed-citation publication-type="journal"><person-group><name><surname>Choi</surname><given-names>Yeon-Jae</given-names></name><name><surname>Park</surname><given-names>Sun-Jae</given-names></name><name><surname>Lee</surname><given-names>Seung-Gyu</given-names></name><name><surname>Park</surname><given-names>Jong-Seok</given-names></name></person-group><article-title>﻿Five new species of <italic><tp:taxon-name><tp:taxon-name-part taxon-name-part-type="genus" reg="Bryaxis">Bryaxis</tp:taxon-name-part></tp:taxon-name></italic> Kugelann (<tp:taxon-name><tp:taxon-name-part taxon-name-part-type="order">Coleoptera</tp:taxon-name-part></tp:taxon-name>, <tp:taxon-name><tp:taxon-name-part taxon-name-part-type="family">Staphylinidae</tp:taxon-name-part></tp:taxon-name>, <tp:taxon-name><tp:taxon-name-part taxon-name-part-type="subfamily">Pselaphinae</tp:taxon-name-part></tp:taxon-name>) from Korea and a nomenclatural note on <italic><tp:taxon-name><tp:taxon-name-part taxon-name-part-type="genus" reg="Bryaxis">Bryaxis</tp:taxon-name-part><tp:taxon-name-part taxon-name-part-type="species" reg="mahunkai">mahunkai</tp:taxon-name-part></tp:taxon-name></italic> Löbl</article-title><source>Zookeys</source><day>13</day><month>10</month><year>2023</year><volume>1182</volume><fpage>165</fpage><lpage>181</lpage><pub-id pub-id-type="doi">10.3897/zookeys.1182.97346</pub-id></mixed-citation></tp:treatment-meta><tp:nomenclature><label>﻿</label><tp:taxon-name>
              <object-id xmlns:xlink="http://www.w3.org/1999/xlink" content-type="arpha" xlink:type="simple">C69925DF-8958-5287-953C-D03ACA412693</object-id>
              <tp:taxon-name-part taxon-name-part-type="genus" reg="Bryaxis">Bryaxis</tp:taxon-name-part>
              <tp:taxon-name-part taxon-name-part-type="species" reg="nemorosus">nemorosus</tp:taxon-name-part>
              <object-id xmlns:xlink="http://www.w3.org/1999/xlink" content-type="zoobank" xlink:type="simple">https://zoobank.org/812B1845-BAEB-4E11-A8BD-7F51B922433F</object-id>
            </tp:taxon-name><tp:taxon-authority>Choi, Park, Lee &amp; Park</tp:taxon-authority><tp:taxon-status xmlns:xlink="http://www.w3.org/1999/xlink" xlink:type="simple">sp. nov.</tp:taxon-status><xref ref-type="fig" rid="F8">Figs 8</xref><xref ref-type="fig" rid="F9">, 9B, D, F</xref></tp:nomenclature><tp:treatment-sec sec-type="type material" id="SECID0E4GAG"><title>Type materials</title><p><bold>(<italic>N</italic> = 5, 4</bold>♂♂, <bold>1</bold>♀) <bold>. <italic>Holotype male</italic>.</bold> “Korea: Jeonnam Prov. Mt. Doksil, Gageo island. Gageodo-gil, Heuksan-myeon, Sinan-gun, 13 Jul 2021, <named-content xmlns:xlink="http://www.w3.org/1999/xlink" content-type="dwc:verbatimCoordinates" xlink:type="simple"><named-content content-type="geo-json" specific-use="{&#34;type&#34;:&#34;Point&#34;,&#34;coordinates&#34;:[125.104833,34.085028]}" id="NCID0ESHAG" xlink:type="simple">34°05'06.1"N, 125°06'17.4"E</named-content></named-content>, 468 m, sifting leaf &amp; soil litter, J.-W. Seo” (<abbrev xmlns:xlink="http://www.w3.org/1999/xlink" xlink:title="National Institute of Biological Resources" id="ABBRID0EXHAG" xlink:type="simple">NIBR</abbrev>). <bold><italic>Paratype</italic>.</bold> 1♂ (<named-content xmlns:xlink="http://www.w3.org/1999/xlink" content-type="dwc:institutional_code" xlink:title="Chungbuk National University Insect Collection" xlink:href="http://grbio.org/institution/chungbuk-national-university" xlink:type="simple">CBNUIC</named-content>, slide mounted). “Korea: Jeonnam Prov. Mt. Doksil, Gageo island. Gageodo-gil, Heuksan-myeon, Sinan-gun, 13 Jul 2021, <named-content xmlns:xlink="http://www.w3.org/1999/xlink" content-type="dwc:verbatimCoordinates" xlink:type="simple"><named-content content-type="geo-json" specific-use="{&#34;type&#34;:&#34;Point&#34;,&#34;coordinates&#34;:[125.104833,34.085028]}" id="NCID0EGIAG" xlink:type="simple">34°05'06.1"N, 125°06'17.4"E</named-content></named-content>, 468 m, sifting leaf &amp; soil litter, J.-W. Seo”. 1♂ (<named-content xmlns:xlink="http://www.w3.org/1999/xlink" content-type="dwc:institutional_code" xlink:title="Chungbuk National University Insect Collection" xlink:href="http://grbio.org/institution/chungbuk-national-university" xlink:type="simple">CBNUIC</named-content>, dried). “Korea: Jeonnam Prov. Mt. Doksil, Gageo island. Gageodo-gil, Heuksan-myeon, Sinan-gun, 8 Jul 2020, <named-content xmlns:xlink="http://www.w3.org/1999/xlink" content-type="dwc:verbatimCoordinates" xlink:type="simple"><named-content content-type="geo-json" specific-use="{&#34;type&#34;:&#34;Point&#34;,&#34;coordinates&#34;:[125.106944,34.093056]}" id="NCID0ESIAG" xlink:type="simple">34°05'35.0"N, 125°06'25.0"E</named-content></named-content>, 590 m, sifting leaf &amp; soil litter, T.-Y. Jang”. 1♂ (<named-content xmlns:xlink="http://www.w3.org/1999/xlink" content-type="dwc:institutional_code" xlink:title="Chungbuk National University Insect Collection" xlink:href="http://grbio.org/institution/chungbuk-national-university" xlink:type="simple">CBNUIC</named-content>, dried). “Korea: Jeonnam Prov. Mt. Doksil, Gageo island. Gageodo-gil, Heuksan-myeon, Sinan-gun, 8 Jul 2020, <named-content xmlns:xlink="http://www.w3.org/1999/xlink" content-type="dwc:verbatimCoordinates" xlink:type="simple"><named-content content-type="geo-json" specific-use="{&#34;type&#34;:&#34;Point&#34;,&#34;coordinates&#34;:[125.106389,34.077778]}" id="NCID0E5IAG" xlink:type="simple">34°04'40.0"N, 125°06'23.0"E</named-content></named-content>, 540 m, sifting leaf &amp; soil litter, U.-J. Byeon, T.-Y. Jang”. 1♀ (<named-content xmlns:xlink="http://www.w3.org/1999/xlink" content-type="dwc:institutional_code" xlink:title="Chungbuk National University Insect Collection" xlink:href="http://grbio.org/institution/chungbuk-national-university" xlink:type="simple">CBNUIC</named-content>, dried). “Korea: Jeonnam Prov. Mt. Doksil, Gageo island. Gageodo-gil, Heuksan-myeon, Sinan-gun, 7 Jul 2020, <named-content xmlns:xlink="http://www.w3.org/1999/xlink" content-type="dwc:verbatimCoordinates" xlink:type="simple"><named-content content-type="geo-json" specific-use="{&#34;type&#34;:&#34;Point&#34;,&#34;coordinates&#34;:[125.108000,34.076306]}" id="NCID0EKJAG" xlink:type="simple">34°04'34.7"N, 125°06'28.8"E</named-content></named-content>, 534 m, sifting leaf &amp; soil litter, T.-Y. Jang”.</p></tp:treatment-sec><tp:treatment-sec sec-type="diagnosis" id="SECID0EPJAG"><title>Diagnosis.</title><p>Elongated head with small eyes situated on mid-length of head (Fig. <xref ref-type="fig" rid="F8">8E</xref>, arrow).</p><fig id="F8" position="float" orientation="portrait"><object-id xmlns:xlink="http://www.w3.org/1999/xlink" content-type="doi" xlink:type="simple">10.3897/zookeys.1182.97346.figure8</object-id><object-id xmlns:xlink="http://www.w3.org/1999/xlink" content-type="arpha" xlink:type="simple">76BD95CE-3DF1-5586-8F9F-37793D633E54</object-id><label>Figure 8.</label><caption><p><italic><tp:taxon-name><tp:taxon-name-part taxon-name-part-type="genus" reg="Bryaxis">Bryaxis</tp:taxon-name-part><tp:taxon-name-part taxon-name-part-type="species" reg="nemorosus">nemorosus</tp:taxon-name-part></tp:taxon-name></italic> Choi, Park, Lee &amp; Park, sp. nov. male (<bold>A, B, E–I</bold>), female (<bold>C, D</bold>). <bold>A, C</bold> dorsal habitus <bold>B, D</bold> ventral habitus <bold>E</bold> head <bold>F</bold> antenna <bold>G</bold> fore leg <bold>H</bold> hind leg <bold>I</bold> aedeagus. Scale bars: 1 mm (<bold>A–D</bold>); 0.1 mm (<bold>E, I</bold>); 0.5 mm (<bold>F–H</bold>).</p></caption><graphic xmlns:xlink="http://www.w3.org/1999/xlink" xlink:href="zookeys-1182-165_article-97346__-g008.jpg" position="float" orientation="portrait" xlink:type="simple" id="oo_920951.jpg"><uri content-type="original_file" xlink:type="simple">https://binary.pensoft.net/fig/920951</uri></graphic></fig></tp:treatment-sec><tp:treatment-sec sec-type="description" id="SECID0EJLAG"><title>Description.</title><p>Body reddish brown, antennae, maxillary palpi, legs slightly lighter than body, length 1.57–1.58 mm, maximum width 0.61–0.67 mm (Fig. <xref ref-type="fig" rid="F8">8A–D</xref>). Setae on body yellowish. Head 1.15 times as long as wide (Fig. <xref ref-type="fig" rid="F8">8E</xref>). Frons with U-shaped impression between antennal tubercles; frontal foveae absent; frontal rostrum distinct anteriorly. Vertex weakly convex; longitudinal carina absent; vertexal foveae small. Eyes reduced with 9 facets. Maxillary palpi moderately developed; palpomeres II smooth; III with tubercles; palpomere IV 0.24–0.28 mm long and about 3.06–3.24 times as long as wide, subcylindrical pseudosegment at apex. Antennae about 0.61–0.68 mm long; scapes subcylindrical and elongated, 2–2.18 times as long as pedicels, without modification; pedicels subcylindrical, 1.38–1.40 times as long as wide; antennomere III 1.67–1.72 times as long as wide; IV–VII subequal in length; VIII subglobose as long as wide; IX 0.82–0.86 times as long as wide; X transverse, 0.64–0.65; XI largest, pointed at apex, 1.76–1.84 times as long as wide (Fig. <xref ref-type="fig" rid="F8">8F</xref>). Pronotum 0.85–0.89 times as long as wide and widest at basal 2/3, lateral antebasal foveae connected by antebasal sulcus. Elytra slightly convex, 0.87 times as long as wide and widest at basal 1/3, each elytron with two basal foveae and subhumeral fovea. Legs slender; protibiae without spine (Fig. <xref ref-type="fig" rid="F8">8G</xref>); metatibiae with spine on apical (Fig. <xref ref-type="fig" rid="F8">8H</xref>, arrow). Aedeagus robust, 0.53 mm long and 1.79 times as long as wide; penis bulbous and dorsal diaphragm small, transversely ovoid; parameres symmetrical, each bearing two setae; endophallus comprising simple strut basally and two symmetrical struts curved along with parameres, thickened basally (Fig. <xref ref-type="fig" rid="F8">8I</xref>).</p><p><bold><italic>Sexual dimorphism</italic>.</bold> Female metatibial spines absent.</p></tp:treatment-sec><tp:treatment-sec sec-type="remarks" id="SECID0EOMAG"><title>Remarks.</title><p>Adults of this species are similar to that of <italic><tp:taxon-name><tp:taxon-name-part taxon-name-part-type="genus" reg="Bryaxis">Bryaxis</tp:taxon-name-part><tp:taxon-name-part taxon-name-part-type="species" reg="girinensis">girinensis</tp:taxon-name-part></tp:taxon-name></italic> Choi, Park, Lee &amp; Park sp. nov. in the shape of antennomeres IV–XI (Figs <xref ref-type="fig" rid="F7">7D</xref>, <xref ref-type="fig" rid="F8">8F</xref>). However, they can be distinguished by having angular tempora much longer than the eyes (Fig. <xref ref-type="fig" rid="F9">9F</xref>), smooth maxillary palpomere II (Fig. <xref ref-type="fig" rid="F9">9B</xref>), unadorned antennal scapes and pedicels (Fig. <xref ref-type="fig" rid="F8">8F</xref>), slender protibiae without a spine (Fig. <xref ref-type="fig" rid="F9">9D</xref>), and an endophallus composed of three long struts (Fig. <xref ref-type="fig" rid="F8">8I</xref>).</p><fig id="F9" position="float" orientation="portrait"><object-id xmlns:xlink="http://www.w3.org/1999/xlink" content-type="doi" xlink:type="simple">10.3897/zookeys.1182.97346.figure9</object-id><object-id xmlns:xlink="http://www.w3.org/1999/xlink" content-type="arpha" xlink:type="simple">4A0DDF63-459E-5B10-BAED-1A093FD654F1</object-id><label>Figure 9.</label><caption><p>Diagnostic characters of <italic><tp:taxon-name><tp:taxon-name-part taxon-name-part-type="genus" reg="Bryaxis">Bryaxis</tp:taxon-name-part><tp:taxon-name-part taxon-name-part-type="species" reg="girinensis">girinensis</tp:taxon-name-part></tp:taxon-name></italic> sp. nov. (<bold>A, C, E</bold>) and <italic><tp:taxon-name><tp:taxon-name-part taxon-name-part-type="genus" reg="Bryaxis">B.</tp:taxon-name-part><tp:taxon-name-part taxon-name-part-type="species" reg="nemorosus">nemorosus</tp:taxon-name-part></tp:taxon-name></italic> sp. nov. (<bold>B, D, F</bold>). <bold>A, B</bold> maxillary palpi <bold>C, D</bold> protibiae <bold>E, F</bold> heads. Scale bars: 0.1 mm.</p></caption><graphic xmlns:xlink="http://www.w3.org/1999/xlink" xlink:href="zookeys-1182-165_article-97346__-g009.jpg" position="float" orientation="portrait" xlink:type="simple" id="oo_920952.jpg"><uri content-type="original_file" xlink:type="simple">https://binary.pensoft.net/fig/920952</uri></graphic></fig></tp:treatment-sec><tp:treatment-sec sec-type="etymology" id="SECID0EIPAG"><title>Etymology.</title><p>The specific epithet is the Latin word <italic><tp:taxon-name><tp:taxon-name-part taxon-name-part-type="genus" reg="Bryaxis"/><tp:taxon-name-part taxon-name-part-type="species" reg="nemorosus">nemorosus</tp:taxon-name-part></tp:taxon-name></italic> (“wooded, shady”, masculine) that refers to habitat where the types collected.</p></tp:treatment-sec><tp:treatment-sec sec-type="habitat" id="SECID0EYPAG"><title>Habitat.</title><p>Specimens of this species were collected by sifting leaf and soil litter in wet forest with dense canopy, which is located on an island.</p></tp:treatment-sec><tp:treatment-sec sec-type="distribution" id="SECID0E4PAG"><title>Distribution.</title><p>Korea (Gageo island, Sinan-gun, Jeollanam-do).</p></tp:treatment-sec><tp:treatment-sec><!--Section generated to contain objects referenced in tp:taxon-treatment.--><fig id="F7" position="float" orientation="portrait"><object-id xmlns:xlink="http://www.w3.org/1999/xlink" content-type="doi" xlink:type="simple">10.3897/zookeys.1182.97346.figure7</object-id><object-id xmlns:xlink="http://www.w3.org/1999/xlink" content-type="arpha" xlink:type="simple">4C6DE86D-3393-512D-8CA9-C19680338709</object-id><label>Figure 7.</label><caption><p><italic><tp:taxon-name><tp:taxon-name-part taxon-name-part-type="genus" reg="Bryaxis">Bryaxis</tp:taxon-name-part><tp:taxon-name-part taxon-name-part-type="species" reg="girinensis">girinensis</tp:taxon-name-part></tp:taxon-name></italic> Choi, Park, Lee &amp; Park, sp. nov. <bold>A</bold> dorsal habitus <bold>B</bold> ventral habitus <bold>C</bold> head <bold>D</bold> antenna <bold>E</bold> fore leg <bold>F</bold> hind leg <bold>G</bold> aedeagus. Scale bars: 1 mm (<bold>A, B</bold>); 0.1 mm (<bold>C, G</bold>); 0.5 mm (<bold>D–F</bold>).</p></caption><graphic xmlns:xlink="http://www.w3.org/1999/xlink" xlink:href="zookeys-1182-165_article-97346__-g007.jpg" position="float" orientation="portrait" xlink:type="simple" id="oo_920950.jpg"><uri content-type="original_file" xlink:type="simple">https://binary.pensoft.net/fig/920950</uri></graphic></fig></tp:treatment-sec></tp:taxon-treatment>
