# Supplementary material for: ﻿Five new species of Bryaxis Kugelann (Coleoptera, Staphylinidae, Pselaphinae) from Korea and a nomenclatural note on Bryaxismahunkai Löbl
Source: Zookeys. 2023 Oct 13;1182:165–81. doi: 10.3897/zookeys.1182.97346 (PMC10589756; doi:10.3897/zookeys.1182.97346)
Supplement: XML Treatment for Bryaxis mahunkai [file zookeys.1182.97346-treatment7.xml]

<!DOCTYPE tp:taxon-treatment
  PUBLIC "-//TaxonX//DTD Taxonomic Treatment Publishing DTD v0 20100105//EN" "tax-treatment-NSO.dtd">
<tp:taxon-treatment xmlns:tp="http://www.plazi.org/taxpub"><tp:treatment-meta><kwd-group><label>Taxon classification</label><kwd>
                <named-content content-type="kingdom">Animalia</named-content>
              </kwd><kwd>
                <named-content content-type="order">Coleoptera</named-content>
              </kwd><kwd>
                <named-content content-type="family">Staphylinidae</named-content>
              </kwd></kwd-group><mixed-citation publication-type="journal"><person-group><name><surname>Choi</surname><given-names>Yeon-Jae</given-names></name><name><surname>Park</surname><given-names>Sun-Jae</given-names></name><name><surname>Lee</surname><given-names>Seung-Gyu</given-names></name><name><surname>Park</surname><given-names>Jong-Seok</given-names></name></person-group><article-title>﻿Five new species of <italic><tp:taxon-name><tp:taxon-name-part taxon-name-part-type="genus" reg="Bryaxis">Bryaxis</tp:taxon-name-part></tp:taxon-name></italic> Kugelann (<tp:taxon-name><tp:taxon-name-part taxon-name-part-type="order">Coleoptera</tp:taxon-name-part></tp:taxon-name>, <tp:taxon-name><tp:taxon-name-part taxon-name-part-type="family">Staphylinidae</tp:taxon-name-part></tp:taxon-name>, <tp:taxon-name><tp:taxon-name-part taxon-name-part-type="subfamily">Pselaphinae</tp:taxon-name-part></tp:taxon-name>) from Korea and a nomenclatural note on <italic><tp:taxon-name><tp:taxon-name-part taxon-name-part-type="genus" reg="Bryaxis">Bryaxis</tp:taxon-name-part><tp:taxon-name-part taxon-name-part-type="species" reg="mahunkai">mahunkai</tp:taxon-name-part></tp:taxon-name></italic> Löbl</article-title><source>Zookeys</source><day>13</day><month>10</month><year>2023</year><volume>1182</volume><fpage>165</fpage><lpage>181</lpage><pub-id pub-id-type="doi">10.3897/zookeys.1182.97346</pub-id></mixed-citation></tp:treatment-meta><tp:nomenclature><label>﻿</label><tp:taxon-name>
              <object-id xmlns:xlink="http://www.w3.org/1999/xlink" content-type="arpha" xlink:type="simple">206C21A9-61B5-5EEE-AB7B-9742EDEC3FFF</object-id>
              <tp:taxon-name-part taxon-name-part-type="genus" reg="Bryaxis">Bryaxis</tp:taxon-name-part>
              <tp:taxon-name-part taxon-name-part-type="species" reg="mahunkai">mahunkai</tp:taxon-name-part>
            </tp:taxon-name><tp:taxon-authority>Löbl, 1975</tp:taxon-authority><xref ref-type="fig" rid="F10">Fig. 10</xref><tp:nomenclature-citation-list><tp:nomenclature-citation><tp:taxon-name>
                  <tp:taxon-name-part taxon-name-part-type="genus" reg="Bryaxis">Bryaxis</tp:taxon-name-part>
                  <tp:taxon-name-part taxon-name-part-type="species" reg="mahunkai">mahunkai</tp:taxon-name-part>
                </tp:taxon-name><comment>Löbl, 1975: 117.</comment></tp:nomenclature-citation><tp:nomenclature-citation><tp:taxon-name>
                  <tp:taxon-name-part taxon-name-part-type="genus" reg="Bryaxis">Bryaxis</tp:taxon-name-part>
                  <tp:taxon-name-part taxon-name-part-type="species" reg="leechanyoungi">leechanyoungi</tp:taxon-name-part>
                </tp:taxon-name><comment>Nomura &amp; Lee, 1993: 27; syn. nov.</comment></tp:nomenclature-citation></tp:nomenclature-citation-list></tp:nomenclature><tp:treatment-sec sec-type="material" id="SECID0EESAG"><title>Material examined</title><p><bold>(<italic>N</italic> = 60, 34</bold>♂♂, <bold>26</bold>♀♀) . 1♂ (<named-content xmlns:xlink="http://www.w3.org/1999/xlink" content-type="dwc:institutional_code" xlink:title="Chungbuk National University Insect Collection" xlink:href="http://grbio.org/institution/chungbuk-national-university" xlink:type="simple">CBNUIC</named-content>, dried). “Korea: Chungbuk Prov., Mt. Songnisan, Beopjusa-ro, Songnisan-myeon, Boeun-gun, 20 Sep 2019, <named-content xmlns:xlink="http://www.w3.org/1999/xlink" content-type="dwc:verbatimCoordinates" xlink:type="simple"><named-content content-type="geo-json" specific-use="{&#34;type&#34;:&#34;Point&#34;,&#34;coordinates&#34;:[127.855500,36.548778]}" id="NCID0EYSAG" xlink:type="simple">36°32'55.6"N, 127°51'19.8"E</named-content></named-content>, 476 m, flood debris, Y.-J. Choi, J.-W. Kang”. 2♂♂, 11♀♀ (<named-content xmlns:xlink="http://www.w3.org/1999/xlink" content-type="dwc:institutional_code" xlink:title="Chungbuk National University Insect Collection" xlink:href="http://grbio.org/institution/chungbuk-national-university" xlink:type="simple">CBNUIC</named-content>, dried). “Korea: Gangwon Prov., Garakjae-ro, Hwachon-myeon, Hongcheon-gun, 5 May 2019, <named-content xmlns:xlink="http://www.w3.org/1999/xlink" content-type="dwc:verbatimCoordinates" xlink:type="simple"><named-content content-type="geo-json" specific-use="{&#34;type&#34;:&#34;Point&#34;,&#34;coordinates&#34;:[127.913333,37.773889]}" id="NCID0EETAG" xlink:type="simple">37°46'26.0"N, 127°54'48.0"E</named-content></named-content>, 240 m, sifting leaf litter near stream, J.-S. Park”. 1♂ (<named-content xmlns:xlink="http://www.w3.org/1999/xlink" content-type="dwc:institutional_code" xlink:title="Chungbuk National University Insect Collection" xlink:href="http://grbio.org/institution/chungbuk-national-university" xlink:type="simple">CBNUIC</named-content>, dried). “Korea: Gangwon Prov., Jangjeon-gil, Jinbu-myeon, Pyeongchang-gun, 11 Mar 2019, <named-content xmlns:xlink="http://www.w3.org/1999/xlink" content-type="dwc:verbatimCoordinates" xlink:type="simple"><named-content content-type="geo-json" specific-use="{&#34;type&#34;:&#34;Point&#34;,&#34;coordinates&#34;:[128.538444,37.466111]}" id="NCID0EQTAG" xlink:type="simple">37°27'58.0"N, 128°32'18.4"E</named-content></named-content>, 901 m, sifting leaf litter &amp; dead wood debris &amp; moss, J.-W. Kang”. 7♂♂, 7♀♀ (<named-content xmlns:xlink="http://www.w3.org/1999/xlink" content-type="dwc:institutional_code" xlink:title="Chungbuk National University Insect Collection" xlink:href="http://grbio.org/institution/chungbuk-national-university" xlink:type="simple">CBNUIC</named-content>, dried). “Korea: Gyeongbuk Prov., Gowol-gil, Yeongyang-eup, Yeongyang-gun, 19 Mar 2019, <named-content xmlns:xlink="http://www.w3.org/1999/xlink" content-type="dwc:verbatimCoordinates" xlink:type="simple"><named-content content-type="geo-json" specific-use="{&#34;type&#34;:&#34;Point&#34;,&#34;coordinates&#34;:[129.155194,36.646694]}" id="NCID0E3TAG" xlink:type="simple">36°38'48.1"N, 129°09'18.7"E</named-content></named-content>, 265 m, sifting leaf litter, Y.-J. Choi”. 2♂♂ (<named-content xmlns:xlink="http://www.w3.org/1999/xlink" content-type="dwc:institutional_code" xlink:title="Chungbuk National University Insect Collection" xlink:href="http://grbio.org/institution/chungbuk-national-university" xlink:type="simple">CBNUIC</named-content>, dried). “Korea: Gyeongbuk Prov., Yongmunsa-gil, Yongmun-myeon, Yecheon-gun, 1 Jun 2019, <named-content xmlns:xlink="http://www.w3.org/1999/xlink" content-type="dwc:verbatimCoordinates" xlink:type="simple"><named-content content-type="geo-json" specific-use="{&#34;type&#34;:&#34;Point&#34;,&#34;coordinates&#34;:[128.370556,36.729167]}" id="NCID0EIUAG" xlink:type="simple">36°43'45.0"N, 128°22'14.0"E</named-content></named-content>, 358 m, sifting leaf litter &amp; soil near stream, U.-J. Byeon”. 7♂♂ (<named-content xmlns:xlink="http://www.w3.org/1999/xlink" content-type="dwc:institutional_code" xlink:title="Chungbuk National University Insect Collection" xlink:href="http://grbio.org/institution/chungbuk-national-university" xlink:type="simple">CBNUIC</named-content>, dried). “Korea: Gyeonggi Prov., Mt. Bukhansan, Daeseomun-gil, Deogyang-gu, Goyang-si, 23 Aug 2019, <named-content xmlns:xlink="http://www.w3.org/1999/xlink" content-type="dwc:verbatimCoordinates" xlink:type="simple"><named-content content-type="geo-json" specific-use="{&#34;type&#34;:&#34;Point&#34;,&#34;coordinates&#34;:[126.986444,37.662139]}" id="NCID0EUUAG" xlink:type="simple">37°39'43.7"N, 126°59'11.2"E</named-content></named-content>, 491 m, sifting leaf litter &amp; soil &amp; dead wood debris, Y.-J. Choi, T.-Y. Jang”. 4♂♂ (<named-content xmlns:xlink="http://www.w3.org/1999/xlink" content-type="dwc:institutional_code" xlink:title="Chungbuk National University Insect Collection" xlink:href="http://grbio.org/institution/chungbuk-national-university" xlink:type="simple">CBNUIC</named-content>, dried). “Korea: Gyeonggi Prov., Mt. Yeoninsan, Yongchu-ro, Gapyeong-eup, Gapyeong-gun, 15 Apr 2019, <named-content xmlns:xlink="http://www.w3.org/1999/xlink" content-type="dwc:verbatimCoordinates" xlink:type="simple"><named-content content-type="geo-json" specific-use="{&#34;type&#34;:&#34;Point&#34;,&#34;coordinates&#34;:[127.466944,37.858194]}" id="NCID0EAVAG" xlink:type="simple">37°51'29.5"N, 127°28'01.0"E</named-content></named-content>, 193 m, sifting leaf litter &amp; moss near stream, J.-Y. Kang, J.-W. Kang”. 5♂♂, 3♀♀ (<named-content xmlns:xlink="http://www.w3.org/1999/xlink" content-type="dwc:institutional_code" xlink:title="Chungbuk National University Insect Collection" xlink:href="http://grbio.org/institution/chungbuk-national-university" xlink:type="simple">CBNUIC</named-content>, dried). “Korea: Gangwon Prov., Hwanseon-ro, Singi-myeon, Samcheok-si, 23 Aug 2018, <named-content xmlns:xlink="http://www.w3.org/1999/xlink" content-type="dwc:verbatimCoordinates" xlink:type="simple"><named-content content-type="geo-json" specific-use="{&#34;type&#34;:&#34;Point&#34;,&#34;coordinates&#34;:[129.057917,37.339611]}" id="NCID0EMVAG" xlink:type="simple">37°20'22.6"N, 129°03'28.5"E</named-content></named-content>, 172 m, sifting leaf litter near mountain stream, Y.-J. Choi”. 5♂♂, 5♀♀ (<named-content xmlns:xlink="http://www.w3.org/1999/xlink" content-type="dwc:institutional_code" xlink:title="Chungbuk National University Insect Collection" xlink:href="http://grbio.org/institution/chungbuk-national-university" xlink:type="simple">CBNUIC</named-content>, dried). “Korea: Jeonnam Prov., Mt. Heukseoksan, Biseuran-gil, Gyegok-myeon, Haenam-gun, 18 May 2019, <named-content xmlns:xlink="http://www.w3.org/1999/xlink" content-type="dwc:verbatimCoordinates" xlink:type="simple"><named-content content-type="geo-json" specific-use="{&#34;type&#34;:&#34;Point&#34;,&#34;coordinates&#34;:[126.619694,34.679139]}" id="NCID0EYVAG" xlink:type="simple">34°40'44.9"N, 126°37'10.9"E</named-content></named-content>, 160 m, sifting mushroom &amp; leaf litter &amp; plant root under rock in bamboo forest, S.-H. Choi, U.-J. Byeon”.</p></tp:treatment-sec><tp:treatment-sec sec-type="remarks" id="SECID0E4VAG"><title>Remarks.</title><p>Adult males of this species are characterized by the following combination of characters: maxillary palpomeres II–III tubercular ventrally; antennal scapes tubiform, more curved on the internal side; pedicels globularly enlarged and a glandular nodule situated at the basal 1/3 (Fig. <xref ref-type="fig" rid="F10">10A, B</xref>, arrows); parameres with four setae each; and an endophallus consisting of two slender struts, converging subapically (Fig. <xref ref-type="fig" rid="F10">10C, D</xref>).</p><fig id="F10" position="float" orientation="portrait"><object-id xmlns:xlink="http://www.w3.org/1999/xlink" content-type="doi" xlink:type="simple">10.3897/zookeys.1182.97346.figure10</object-id><object-id xmlns:xlink="http://www.w3.org/1999/xlink" content-type="arpha" xlink:type="simple">4170D26A-AC84-53DC-B852-82C798BBB732</object-id><label>Figure 10.</label><caption><p>Diagnostic characters of <italic><tp:taxon-name><tp:taxon-name-part taxon-name-part-type="genus" reg="Bryaxis">Bryaxis</tp:taxon-name-part><tp:taxon-name-part taxon-name-part-type="species" reg="mahunkai">mahunkai</tp:taxon-name-part></tp:taxon-name></italic> Löbl. <bold>A, B</bold> antennal scapes and pedicels <bold>C, D</bold> aedeagi. Scale bars: 0.1 mm.</p></caption><graphic xmlns:xlink="http://www.w3.org/1999/xlink" xlink:href="zookeys-1182-165_article-97346__-g010.jpg" position="float" orientation="portrait" xlink:type="simple" id="oo_920953.jpg"><uri content-type="original_file" xlink:type="simple">https://binary.pensoft.net/fig/920953</uri></graphic></fig></tp:treatment-sec><tp:treatment-sec sec-type="comments" id="SECID0EHXAG"><title>Comments.</title><p>Dorsal habitus of the holotype is available in <xref ref-type="bibr" rid="B17">Park and Jeon (2012</xref>; <ext-link xmlns:xlink="http://www.w3.org/1999/xlink" xlink:href="https://ecolibrary.me.go.kr/nibr/#/search/detail/5513253" ext-link-type="uri" xlink:type="simple">https://ecolibrary.me.go.kr/nibr/#/search/detail/5513253</ext-link>). Illustrations of antenna and aedeagus were obtained from <xref ref-type="bibr" rid="B12">Löbl (1975)</xref>, and compared to those of specimens examined in this study. All specimens collected in Korea were recognized as <italic><tp:taxon-name><tp:taxon-name-part taxon-name-part-type="genus" reg="Bryaxis">B.</tp:taxon-name-part><tp:taxon-name-part taxon-name-part-type="species" reg="mahunkai">mahunkai</tp:taxon-name-part></tp:taxon-name></italic> Löbl based on the antennal scapes (curved internally), pedicels (swollen and bearing upward glandular nodule), and the aedeagus (structure of endophallus).</p></tp:treatment-sec><tp:treatment-sec sec-type="distribution" id="SECID0EFYAG"><title>Distribution.</title><p>Korea (Kaesong-si, Gyeonggi-do; Gapyeong-gun, Gyeonggi-do; Goyang-si, Gyeonggi-do; Boeun-gun, Chungcheongbuk-do; Hongcheon-gun, Gangwon-do; Samcheok-si, Gangwon-do; Pyeongchang-gun, Gangwon-do; Yeongyang-gun, Gyeongsangbuk-do; Yecheon-gun, Gyeongsangbuk-do; Haenam-gun, Jeollanam-do).</p></tp:treatment-sec><ref-list><ref id="B17"><mixed-citation xmlns:xlink="http://www.w3.org/1999/xlink" xlink:type="simple"><person-group><name name-style="western"><surname>Park</surname><given-names>S-J</given-names></name><name name-style="western"><surname>Jeon</surname><given-names>M-J</given-names></name></person-group> (<year>2012</year>) <article-title><tp:taxon-name><tp:taxon-name-part taxon-name-part-type="order">Coleoptera</tp:taxon-name-part></tp:taxon-name>.</article-title> In: <person-group><name name-style="western"><surname>Park</surname><given-names>S-J</given-names></name><name name-style="western"><surname>Choi</surname><given-names>W-Y</given-names></name></person-group> (<role>Eds</role>) <issue-title>Korean type specimens of insects deposited in Hungarian Natural History Museum.</issue-title><source>National Institute of Biological Resources, Incheon</source>, <fpage>35</fpage>–<lpage>91</lpage>.</mixed-citation></ref><ref id="B12"><mixed-citation xmlns:xlink="http://www.w3.org/1999/xlink" xlink:type="simple"><person-group><name name-style="western"><surname>Löbl</surname><given-names>I</given-names></name></person-group> (<year>1975</year>) <article-title>Beitrag zur Kenntnis der Pselaphiden von Korea (<tp:taxon-name><tp:taxon-name-part taxon-name-part-type="order">Coleoptera</tp:taxon-name-part></tp:taxon-name>).</article-title><source>Annales Historico-Naturales Musei Nationalis Hungarici</source><volume>67</volume>: <fpage>113</fpage>–<lpage>118</lpage>.</mixed-citation></ref></ref-list></tp:taxon-treatment>
